# Supplementary material for: In Silico Analysis of the Minor Histocompatibility Antigen Landscape Based on the 1000 Genomes Project
Source: Front Immunol. 2018 Aug 16;9:1819. doi: 10.3389/fimmu.2018.01819 (PMC6105694; doi:10.3389/fimmu.2018.01819)
Supplement: Supplementary file 2 [file table_2.xlsx]

## Sheet: all_reasons.csv
Recipient sample ID	Donor sample ID	Peptides unique for recipient due to SNPs (i.e. with homologous peptide in donor)	Peptides unique for recipient due to SNPs: more than 1 aa differences from homologous peptide in donor	Peptides unique for recipient due to SNPs: single aa substitution	Peptides unique for recipient due to SNPs: single aa substitution and single SNP	Peptides unique for recipient due to SNPs: single aa substitution and single SNP (SNP number)	Peptides unique for recipient due to single aa substitution and single SNP: fraction of URPs encoded by alleles with frequency f<0.01	Peptides unique for recipient due to single aa substitution and single SNP: fraction of URPs encoded by alleles with frequency 0.01<f<0.1	Peptides unique for recipient due to single aa substitution and single SNP: fraction of URPs encoded by alleles with frequency 0.1<f<0.9	Peptides unique for recipient due to single aa substitution and single SNP: fraction of URPs encoded by alleles with frequency f>0.9		Peptides unique for recipient due to Indel, Frameshift or mutation to STOP (i.e. without complete homologous peptide in donor)	Peptides unique for recipient due to Indel, Frameshift or mutation to STOP: several reasons	Peptides unique for recipient due to Indel, Frameshift or mutation to STOP: single causing polymorphism	Peptides unique for recipient due to Indel, Frameshift or mutation to STOP: single causing polymorphism (SNP number)	Peptides unique for recipient due to Indel, Frameshift or mutation to STOP: Indel in recipient	Peptides unique for recipient due to Indel, Frameshift or mutation to STOP: Indel in recipient (SNP number)	Peptides unique for recipient due to Indel, Frameshift or mutation to STOP: Frameshift in recipient	Peptides unique for recipient due to Indel, Frameshift or mutation to STOP: Frameshift in recipient (SNP number)	Peptides unique for recipient due to Indel, Frameshift or mutation to STOP: Indel in donor	Peptides unique for recipient due to Indel, Frameshift or mutation to STOP: Indel in donor (SNP number)	Peptides unique for recipient due to Indel, Frameshift or mutation to STOP: Frameshift in donor	Peptides unique for recipient due to Indel, Frameshift or mutation to STOP: Frameshift in donor (SNP number)	Peptides unique for recipient due to Indel, Frameshift or mutation to STOP: Mutation to STOP in donor	Peptides unique for recipient due to Indel, Frameshift or mutation to STOP: Mutation to STOP in donor (SNP number)		ALL unique recipient peptides	Due to SINGLE nsSNP (percents)	Due to several adjacent nsSNP (percents)	Due to Indel, Frameshift or mutation to STOP (percents)	Of them:due to several reasons (percentage)	Of them: Indel in recipient or donor (percentage)	Of them: frameshift in recipient (percents)	Of them:homozygous frameshift in donor (percents)	Of them:homozygous nonsense mutation in donor (percents)
HG00100	NA20772	43544	925	42619	42049	5003	0.0631016	0.199239	0.730125	0.00753417		2598	10	2588	160	388	62	829	39	189	35	355	12	827	12		46142	0.911296	0.0324	0.0563045	0.00384911	0.222094	0.319092	0.136644	0.318322
HG00102	HG01789	41648	905	40743	40217	4777	0.070411	0.190832	0.733793	0.00496376		3434	37	3397	144	335	61	589	29	117	21	1270	20	1096	13		45082	0.892086	0.0317422	0.0761723	0.0107746	0.131625	0.17152	0.369831	0.319161
HG00103	NA07347	42142	1064	41078	40736	4831	0.0630136	0.185533	0.745763	0.0056906		3788	74	3714	141	340	59	956	27	158	30	883	11	1377	14		45930	0.886915	0.0306118	0.0824733	0.0195354	0.131468	0.252376	0.233105	0.363516
HG00117	HG00178	42483	883	41600	41122	4887	0.0663995	0.208233	0.718227	0.00714026		3305	19	3286	137	301	54	629	35	129	20	1248	23	979	5		45788	0.898096	0.0297239	0.0721805	0.00574887	0.130106	0.190318	0.37761	0.296218
HG00120	HG00126	42586	931	41655	41161	4890	0.0652876	0.190546	0.738947	0.00522009		4653	40	4613	160	394	64	697	37	155	24	1745	17	1622	18		47239	0.871335	0.0301658	0.0984991	0.0085966	0.117988	0.149796	0.375027	0.348592
HG00127	HG01602	43365	905	42460	41950	4981	0.0715749	0.183356	0.735232	0.00983708		5442	27	5415	155	328	53	848	41	168	30	2698	20	1373	11		48807	0.859508	0.0289917	0.1115	0.00496141	0.091143	0.155825	0.495774	0.252297
HG00128	NA11892	40685	856	39829	39336	4675	0.0811429	0.18047	0.733486	0.00490159		3635	159	3476	124	271	47	830	35	149	24	1436	13	790	5		44320	0.887545	0.0304377	0.0820171	0.0437414	0.115543	0.228336	0.395048	0.217331
HG00133	NA20826	43382	934	42448	41957	5000	0.0693449	0.210392	0.713857	0.00640583		2934	8	2926	139	286	50	633	34	157	27	663	17	1187	11		46316	0.905886	0.0307669	0.0633474	0.00272665	0.150988	0.215746	0.225971	0.404567
HG00145	NA20798	42878	773	42105	41604	4927	0.0842216	0.201479	0.707433	0.00686642		4238	21	4226	137	341	61	647	33	103	21	2381	14	754	8		47116	0.883012	0.0270396	0.0899482	0.00495517	0.104766	0.152666	0.561822	0.177914
HG00171	HG01779	42623	837	41786	41365	4891	0.0702936	0.177992	0.746499	0.00521588		5153	67	5086	158	364	60	850	39	155	29	2057	17	1660	13		47776	0.865811	0.0263312	0.107858	0.0130021	0.100718	0.164952	0.399185	0.322142
HG00177	HG00125	41731	833	40898	40367	4791	0.0734869	0.200574	0.717554	0.00838507		4569	116	4454	124	278	51	453	25	125	20	2336	17	1264	11		46300	0.871857	0.02946	0.0986825	0.0253885	0.0882031	0.0991464	0.511272	0.276647
HG00180	NA20783	41574	742	40832	40439	4783	0.079102	0.180381	0.730638	0.00987849		4576	79	4497	174	346	61	825	45	219	31	1619	16	1488	21		46150	0.876251	0.0245937	0.0991549	0.017264	0.12347	0.180288	0.353802	0.325175
HG00185	HG00320	42499	885	41614	41202	4881	0.0742052	0.193103	0.722094	0.0105973		3551	68	3483	147	291	52	908	39	160	26	1208	20	916	10		46050	0.894723	0.028165	0.0771118	0.0191495	0.127006	0.255703	0.340186	0.257956
HG00190	HG00113	42523	882	41641	41144	4889	0.070284	0.182034	0.736611	0.0110706		3644	179	3465	141	301	51	921	37	124	24	515	15	1604	14		46167	0.891199	0.0298698	0.0789308	0.0491218	0.11663	0.252744	0.141328	0.440176
HG00235	HG00281	41437	905	40532	40054	4753	0.0784025	0.189782	0.726452	0.0053632		4401	153	4257	135	327	58	700	35	121	21	2328	14	781	8		45838	0.873816	0.0301715	0.096012	0.0347648	0.101795	0.159055	0.528971	0.17746
HG00240	HG00362	41749	742	41007	40570	4770	0.0718438	0.192133	0.72457	0.0114526		3413	25	3388	135	297	51	941	37	101	18	1162	17	887	12		45162	0.898322	0.026106	0.0755724	0.00732493	0.116613	0.275711	0.340463	0.259889
HG00242	NA20588	45204	1075	44129	43569	5175	0.0696539	0.183681	0.739124	0.00754068		4273	43	4230	161	335	58	757	40	187	32	1548	15	1408	16		49477	0.880591	0.0330457	0.0863634	0.0100632	0.122162	0.177159	0.362275	0.329511
HG00246	HG00264	43353	834	42519	41967	4970	0.0651434	0.183768	0.744663	0.00642628		3285	77	3208	145	345	58	639	34	157	25	1373	19	694	9		46638	0.899846	0.0297183	0.0704361	0.0234399	0.152816	0.194521	0.41796	0.211263
HG00250	NA20586	41152	970	40182	39624	4732	0.0721218	0.198896	0.723638	0.00534422		4153	28	4125	158	315	60	986	41	96	18	1458	23	1270	16		45305	0.874605	0.033727	0.0916676	0.00674211	0.0989646	0.237419	0.351072	0.305803
HG00251	NA20756	41274	875	40399	39899	4736	0.067181	0.188518	0.736486	0.00781524		3508	8	3500	138	341	59	392	24	160	26	753	16	1854	13		44782	0.890961	0.0307043	0.078335	0.0022805	0.142816	0.111745	0.214652	0.528506
HG00256	NA20587	43898	954	42944	42492	5045	0.0708406	0.19126	0.729926	0.00797309		6269	90	6179	163	324	59	785	39	178	30	3947	19	945	16		50167	0.847011	0.0280264	0.124963	0.0143564	0.0800766	0.125219	0.629606	0.150742
HG00260	HG00186	42269	1013	41256	40675	4830	0.071132	0.17912	0.740755	0.00899285		4560	187	4383	147	362	62	642	33	136	25	2127	15	1118	12		46829	0.868586	0.0340387	0.0973756	0.0410088	0.109211	0.140789	0.466447	0.245175
HG00262	NA20813	43156	1058	42098	41618	4959	0.0690541	0.194769	0.729836	0.00634097		3606	81	3525	146	269	47	780	37	196	34	1513	17	767	11		46762	0.889996	0.03289	0.0771139	0.0224626	0.128952	0.216306	0.419578	0.212701
HG00266	NA20828	41942	894	41048	40607	4819	0.0753714	0.192955	0.721982	0.00969202		4602	131	4482	156	354	57	784	37	160	28	1638	20	1548	15		46544	0.872443	0.0286825	0.0988742	0.0284659	0.111691	0.170361	0.355932	0.336375
HG00267	NA20535	41878	846	41032	40557	4817	0.0741835	0.200901	0.716787	0.00812768		4641	130	4511	138	305	52	886	35	144	23	1757	15	1419	13		46519	0.871837	0.028397	0.0997657	0.0280112	0.0967464	0.190907	0.378582	0.305753
HG00269	NA20534	41538	784	40754	40264	4755	0.069188	0.188952	0.733845	0.00801568		5988	9	5979	150	298	50	567	28	149	25	3853	30	1119	17		47526	0.847199	0.0268064	0.125994	0.00150301	0.0746493	0.0946894	0.643454	0.186874
HG00275	NA20787	42534	930	41604	41195	4878	0.0692918	0.187981	0.734503	0.00822476		3704	144	3569	143	288	52	559	28	162	28	1614	24	946	11		46238	0.890934	0.0289589	0.0801073	0.0388769	0.12149	0.150918	0.435745	0.2554
HG00277	NA12286	42959	934	42025	41553	4935	0.070474	0.18914	0.734184	0.00620133		3897	89	3808	149	394	63	1010	31	128	23	1276	20	1000	12		46856	0.886823	0.0300068	0.0831697	0.0228381	0.133949	0.259174	0.327431	0.256608
HG00288	HG00345	40616	822	39794	39449	4697	0.0764436	0.19477	0.721159	0.00762662		3519	12	3507	137	279	49	704	38	174	26	2068	17	289	7		44135	0.893826	0.0264416	0.0797326	0.00341006	0.12873	0.200057	0.587667	0.0821256
HG00304	NA20811	44002	1036	42966	42487	5060	0.077388	0.180948	0.73508	0.00658421		4168	17	4151	155	360	63	886	40	130	23	1046	17	1729	12		48170	0.882022	0.0314511	0.0865269	0.00407869	0.117562	0.212572	0.25096	0.414827
HG00309	HG00259	41894	897	40997	40470	4815	0.0704976	0.186414	0.734474	0.00861473		4196	93	4105	138	240	43	823	40	147	24	2647	23	250	8		46090	0.878065	0.0308961	0.0910393	0.022164	0.0922307	0.196139	0.630839	0.0595806
HG00319	HG00376	41964	892	41072	40612	4840	0.0680807	0.20031	0.725367	0.00624278		3489	70	3419	151	332	56	545	29	186	34	1232	16	1124	16		45453	0.893494	0.029745	0.0767606	0.0200631	0.148467	0.156205	0.35311	0.322155
HG00321	NA20529	44498	1022	43476	42827	5118	0.0668797	0.186223	0.73836	0.00853784		5827	18	5809	145	311	57	713	32	122	18	2322	17	2341	21		50325	0.851008	0.0332042	0.115787	0.00308907	0.0743093	0.122361	0.39849	0.40175
HG00325	NA20513	44410	1096	43314	42763	5114	0.0676862	0.202732	0.725613	0.00396918		3825	54	3771	142	324	59	622	37	123	20	1326	15	1376	11		48235	0.886555	0.0341453	0.0792993	0.0141176	0.116863	0.162614	0.346667	0.359739
HG00327	HG00174	40923	865	40058	39579	4728	0.0725804	0.185842	0.734435	0.00714196		3639	131	3508	152	402	65	1009	42	78	13	1604	20	415	12		44562	0.888178	0.0301602	0.0816615	0.0359989	0.131904	0.277274	0.44078	0.114042
HG00332	NA20805	43960	1021	42939	42380	5050	0.0791645	0.190815	0.725211	0.00480928		5227	55	5172	164	362	58	940	38	184	32	2558	18	1130	18		49187	0.86161	0.0321223	0.106268	0.0105223	0.104458	0.179835	0.489382	0.216185
HG00336	NA11930	41845	815	41030	40609	4823	0.0674887	0.184277	0.740678	0.00755618		7236	178	7058	135	320	53	749	33	92	18	3777	15	2120	16		49081	0.827387	0.0251829	0.14743	0.0245992	0.0569375	0.10351	0.521973	0.29298
HG00337	NA11829	42433	958	41475	41035	4849	0.0789096	0.187392	0.726177	0.00752099		4320	118	4211	143	323	56	844	33	96	20	1625	26	1323	8		46753	0.877698	0.0299018	0.0924005	0.0273148	0.0969907	0.19537	0.376157	0.30625
HG00338	HG00263	42238	834	41404	40851	4829	0.0631224	0.201722	0.727106	0.00804932		4139	43	4104	168	376	64	1129	41	191	32	460	15	1948	16		46377	0.880846	0.0299071	0.0892468	0.010389	0.13699	0.272771	0.111138	0.470645
HG00341	HG00323	43379	997	42382	41874	5000	0.0768497	0.188653	0.722854	0.0116432		4249	35	4214	148	302	51	956	29	141	24	1547	28	1270	16		47628	0.879189	0.0315991	0.0892122	0.00823723	0.10426	0.224994	0.364086	0.298894
HG00343	HG01785	42497	961	41536	41011	4880	0.0631225	0.192241	0.737964	0.00667267		3014	62	2952	150	296	53	959	42	178	28	377	17	1143	10		45511	0.901123	0.0326514	0.0662257	0.0205707	0.157266	0.318182	0.125083	0.37923
HG00349	HG00268	41495	865	40630	40135	4766	0.0739542	0.186429	0.729806	0.00981076		2646	157	2584	139	318	58	1319	40	128	23	517	12	302	6		44141	0.909245	0.0308104	0.0599443	0.0593348	0.168556	0.498488	0.195389	0.114135
HG00355	NA20505	42192	716	41476	40978	4838	0.0719053	0.194597	0.726555	0.00694208		5332	41	5291	155	327	60	557	30	164	27	2578	21	1672	17		47524	0.862259	0.025545	0.112196	0.00768942	0.0920855	0.104464	0.483496	0.313578
HG00356	HG00273	41195	852	40343	39870	4745	0.0707519	0.185188	0.731529	0.0125313		5657	19	5647	152	352	62	667	32	134	21	2630	27	1864	10		46852	0.850978	0.0282805	0.120742	0.00335867	0.0859113	0.117907	0.464911	0.329503
HG00360	HG00159	42907	901	42006	41521	4924	0.0825754	0.191184	0.717988	0.00825273		3546	37	3518	122	233	46	890	38	79	13	1214	12	1102	13		46453	0.893828	0.0298366	0.0763352	0.0104343	0.0879865	0.250987	0.342358	0.310773
HG00365	HG00188	42945	859	42086	41592	4939	0.0776251	0.182943	0.730498	0.00893458		4376	19	4357	143	286	55	749	33	127	21	1731	21	1464	13		47321	0.878933	0.028592	0.0924748	0.00434186	0.0943784	0.171161	0.395567	0.334552
HG00373	HG00136	43076	1019	42057	41595	4947	0.0749742	0.208424	0.70702	0.0095819		4104	27	4086	161	298	54	1326	46	170	26	1555	23	737	12		47180	0.881624	0.0313904	0.086986	0.00657895	0.114035	0.323099	0.378899	0.179581
HG00380	HG01676	45256	966	44290	43763	5236	0.0747811	0.209223	0.708219	0.00777687		3312	30	3291	139	293	49	715	38	159	30	1553	14	571	8		48568	0.901067	0.0307404	0.068193	0.00905797	0.136473	0.215882	0.468901	0.172403
HG01500	HG00173	43750	827	42923	42474	5017	0.0899875	0.190959	0.712515	0.00653856		5204	31	5173	166	384	64	923	38	185	33	1879	20	1802	11		48954	0.867631	0.0260653	0.106304	0.00595696	0.109339	0.177364	0.361068	0.346272
HG01506	NA20543	43308	941	42367	41901	4973	0.0837861	0.196955	0.710418	0.00884091		4589	9	4580	147	361	60	766	37	118	22	1305	15	2030	13		47897	0.874815	0.0293755	0.0958098	0.00196121	0.10438	0.166921	0.284376	0.442362
HG01509	NA20503	44677	919	43758	43197	5149	0.096866	0.177102	0.716595	0.0094368		4222	10	4212	154	289	54	792	35	175	28	1477	20	1479	17		48899	0.883392	0.0302665	0.0863412	0.00236855	0.109901	0.187589	0.349834	0.350308
HG01527	HG01773	44427	1035	43392	42890	5103	0.10226	0.175513	0.713537	0.00869059		4576	21	4555	165	342	65	1045	41	134	21	1720	19	1314	19		49003	0.875253	0.0313654	0.093382	0.00458916	0.104021	0.228365	0.375874	0.28715
HG01605	HG00150	41791	755	41036	40578	4790	0.0853683	0.179598	0.725064	0.00996948		4078	126	3952	136	244	43	784	38	85	21	1179	16	1660	18		45869	0.88465	0.0264449	0.0889054	0.0308975	0.0806768	0.192251	0.289112	0.407062
HG01613	HG00115	42280	874	41406	40997	4867	0.0838614	0.177959	0.715417	0.0227627		4352	152	4206	148	271	52	941	41	174	30	2196	18	629	7		46632	0.87916	0.0275133	0.0933265	0.0349265	0.102252	0.216222	0.504596	0.144531
HG01619	HG00243	43331	948	42383	41968	4980	0.0774084	0.178389	0.737511	0.00669079		3529	95	3434	142	241	43	1015	45	163	23	1468	21	547	10		46860	0.895604	0.0290866	0.0753094	0.0269198	0.11448	0.287617	0.415982	0.155001
HG01623	HG00329	42009	791	41218	40757	4812	0.0895339	0.192184	0.711638	0.00664395		4632	10	4622	145	251	45	747	35	226	34	2118	20	1280	11		46641	0.873845	0.0268433	0.0993118	0.00215889	0.102979	0.161269	0.457254	0.276339
HG01679	NA20773	43611	948	42663	42162	4998	0.0806968	0.193151	0.716317	0.00983529		2777	0	2777	137	297	56	405	25	138	28	1749	22	188	6		46388	0.908899	0.0312365	0.0598646	0	0.156644	0.145841	0.629816	0.067699
HG01709	NA06984	45386	922	44464	43890	5224	0.0994332	0.190125	0.701473	0.00896902		6470	3	6467	149	361	57	668	29	186	29	3158	19	2096	15		51856	0.846382	0.0288491	0.124769	0.000463679	0.084544	0.103246	0.488099	0.323957
HG01761	HG00318	44225	964	43261	42734	5071	0.0858645	0.172897	0.73722	0.00401869		5929	127	5802	152	326	62	792	37	127	23	3753	21	804	9		50154	0.852056	0.0297284	0.118216	0.0214201	0.0764041	0.133581	0.63299	0.135605
HG01770	HG00097	41542	815	40727	40266	4818	0.0918066	0.174708	0.724481	0.00900454		3368	17	3351	142	285	46	720	40	145	24	732	18	1469	15		44910	0.896593	0.0284124	0.0749944	0.00504751	0.127672	0.213777	0.21734	0.436164
HG02223	NA12249	42364	820	41544	41062	4883	0.0837022	0.180682	0.729172	0.00644424		3865	24	3841	156	374	65	704	32	207	29	1707	16	849	14		46229	0.88823	0.0281641	0.0836055	0.00620957	0.150323	0.182147	0.441656	0.219664
HG02230	HG01512	42744	777	41967	41546	4915	0.0894837	0.182839	0.719477	0.00820047		3892	22	3879	155	318	56	935	42	128	22	1876	20	622	15		46636	0.890857	0.0256883	0.0834548	0.00565262	0.114594	0.240236	0.482014	0.159815
NA06986	NA20768	43401	758	42643	42204	5011	0.0775058	0.200937	0.715923	0.0056342		3457	46	3411	127	263	47	506	27	129	21	615	15	1898	17		46858	0.900679	0.0255453	0.0737761	0.0133063	0.113393	0.14637	0.1779	0.549031
NA10847	HG00364	41902	787	41115	40612	4816	0.0687654	0.184284	0.740851	0.00609936		3849	43	3807	155	311	58	592	34	169	26	975	21	1760	16		45751	0.887675	0.0281961	0.0841293	0.0111717	0.124708	0.153806	0.253313	0.457262
NA11840	HG00157	41293	919	40374	39906	4759	0.0731414	0.185307	0.734994	0.0065582		3743	64	3688	165	402	65	976	47	279	28	699	16	1334	9		45036	0.886091	0.0307976	0.0831113	0.0170986	0.18194	0.260753	0.186749	0.356399
NA11881	NA11992	40876	691	40185	39741	4688	0.0674677	0.185159	0.739103	0.00827007		5982	124	5858	151	318	55	766	36	254	25	1739	15	2781	20		46858	0.848116	0.0242221	0.127662	0.0207289	0.0956202	0.128051	0.290705	0.464895
NA12272	NA20827	41919	948	40971	40517	4817	0.0778795	0.187335	0.718405	0.0163801		5323	162	5161	164	326	59	706	40	169	26	2849	22	1119	19		47242	0.857648	0.029677	0.112675	0.030434	0.0929927	0.132632	0.535224	0.21022
NA12282	NA12716	40742	859	39883	39474	4692	0.0796894	0.178195	0.736476	0.00563972		3326	84	3242	135	298	53	489	31	140	20	1472	22	843	9		44068	0.895752	0.0287737	0.0754743	0.0252556	0.13169	0.147023	0.442574	0.253458
NA12399	NA20524	43406	1003	42403	41893	4994	0.0718579	0.20248	0.716718	0.00894348		4590	67	4523	172	334	63	1033	47	182	31	1565	19	1412	13		47996	0.872844	0.0315235	0.095633	0.0145969	0.112418	0.225054	0.340959	0.307625
NA12842	HG00315	44228	992	43236	42650	5091	0.0802754	0.201883	0.710606	0.00723603		3864	11	3853	149	381	64	723	28	125	21	1230	21	1394	15		48092	0.886842	0.0328121	0.080346	0.00284679	0.130952	0.187112	0.318323	0.360766
NA12872	HG00142	42752	840	41912	41401	4913	0.0808861	0.185251	0.726648	0.00721508		4253	48	4205	141	255	47	628	32	230	25	1487	21	1605	16		47005	0.880779	0.0287416	0.0904797	0.0112862	0.114037	0.14766	0.349636	0.377381
NA20506	HG00258	43060	989	42071	41588	4947	0.0957631	0.186987	0.709901	0.00734976		3485	44	3441	147	311	59	832	34	134	24	621	18	1543	12		46545	0.893501	0.0316253	0.0748738	0.0126255	0.12769	0.238737	0.178192	0.442755
NA20509	HG01783	44698	986	43712	43266	5146	0.0894493	0.179752	0.723946	0.00685232		4265	79	4186	151	303	54	1124	35	199	30	1107	16	1453	16		48963	0.883647	0.0292466	0.0871066	0.0185229	0.117702	0.26354	0.259555	0.34068
NA20512	HG00109	41758	870	40888	40412	4771	0.092979	0.183782	0.715624	0.00761434		4031	12	4028	139	312	53	707	40	135	20	1437	18	1437	8		45789	0.88257	0.0293957	0.0880342	0.00297693	0.110891	0.175391	0.356487	0.356487
NA20517	HG01631	41658	695	40963	40499	4796	0.0908059	0.178281	0.722376	0.00853773		3298	144	3163	144	266	47	402	31	163	31	1173	21	1159	14		44956	0.900859	0.0257808	0.0733606	0.0436628	0.130079	0.121892	0.35567	0.351425
NA20519	HG01536	41674	796	40878	40323	4788	0.0914317	0.167377	0.734476	0.0067149		4364	78	4295	154	311	61	1134	33	173	29	1569	18	1108	13		46038	0.875863	0.0293453	0.0947913	0.0178735	0.110907	0.259853	0.359533	0.253896
NA20520	HG01673	42631	985	41646	41075	4900	0.0850603	0.185955	0.720836	0.00814847		5506	26	5480	139	256	46	583	34	159	27	2895	25	1587	7		48137	0.853294	0.0323244	0.114382	0.00472212	0.0753723	0.105884	0.52579	0.288231
NA20521	HG00282	43512	918	42594	42094	5023	0.088795	0.189526	0.714489	0.00718998		5007	23	4984	157	338	59	1202	40	276	29	2177	17	991	12		48519	0.867578	0.0292257	0.103197	0.00459357	0.122628	0.240064	0.434791	0.197923
NA20522	HG00151	41811	979	40832	40443	4830	0.0847407	0.176395	0.732074	0.00679012		4257	37	4220	145	280	57	751	32	121	23	1777	15	1291	18		46068	0.877898	0.0296952	0.0924069	0.00869157	0.0941978	0.176415	0.41743	0.303265
NA20527	HG00129	41163	896	40267	39900	4763	0.0772756	0.178014	0.735445	0.00926506		4052	3	4049	138	313	55	548	26	133	22	1706	22	1349	13		45215	0.882451	0.0279332	0.0896163	0.000740375	0.110069	0.135242	0.421027	0.332922
NA20528	NA12043	43603	910	42693	42219	5030	0.0901971	0.179661	0.722855	0.0072877		2715	42	2683	139	332	59	750	35	102	18	1157	20	342	7		46318	0.911503	0.0298804	0.0586165	0.0154696	0.159853	0.276243	0.426151	0.125967
NA20530	HG01617	41080	761	40319	39838	4703	0.0962643	0.176196	0.721242	0.0062972		5326	28	5298	144	267	48	637	30	168	31	1689	20	2537	15		46406	0.858467	0.0267638	0.11477	0.00525723	0.0816748	0.119602	0.317124	0.476342
NA20531	NA12760	43429	907	42522	42052	4997	0.0835372	0.182466	0.728581	0.00541555		3849	123	3744	161	370	69	784	36	171	26	1542	15	877	15		47278	0.889462	0.0291256	0.0814121	0.0319564	0.140556	0.203689	0.400624	0.227851
NA20533	NA07051	44186	1094	43092	42648	5112	0.0922169	0.190689	0.710581	0.00651328		6193	30	6163	164	395	66	805	38	173	28	3044	19	1746	13		50379	0.846543	0.0305286	0.122928	0.00484418	0.0917165	0.129985	0.491523	0.281931
NA20541	HG00353	43417	871	42546	42089	4994	0.086391	0.184269	0.721864	0.00747615		3305	6	3299	152	304	55	863	37	145	28	1853	22	134	10		46722	0.900839	0.0284234	0.0707376	0.00181543	0.135855	0.26112	0.560666	0.0405446
NA20542	HG01515	43490	926	42564	42058	5001	0.0902265	0.194093	0.706722	0.00895849		4517	20	4497	149	334	63	498	31	154	23	1273	16	2240	17		48007	0.876081	0.029829	0.0940904	0.00442772	0.108036	0.11025	0.281824	0.495904
NA20581	HG00326	42941	897	42044	41557	4946	0.0927867	0.185814	0.714451	0.00694879		4714	87	4627	163	314	61	666	36	181	29	1874	23	1592	14		47655	0.872039	0.0290421	0.0989193	0.0184557	0.105006	0.141281	0.397539	0.337717
NA20755	NA20514	43003	993	42010	41497	4943	0.0779655	0.191821	0.723594	0.00661949		3116	57	3059	150	290	47	973	44	188	32	1091	17	517	10		46119	0.899781	0.0326547	0.0675643	0.0182927	0.153402	0.312259	0.350128	0.165918
NA20760	NA12878	44512	951	43561	43075	5109	0.0770069	0.19101	0.727207	0.00477526		5684	50	5643	156	290	50	1045	40	168	28	3175	27	965	11		50196	0.858136	0.0286278	0.113236	0.00879662	0.0805771	0.183849	0.558586	0.169775
NA20761	NA12347	42253	904	41349	40877	4856	0.088538	0.179374	0.725537	0.00655113		4513	124	4389	138	342	63	624	25	125	21	2734	21	564	8		46766	0.874075	0.0294231	0.0965017	0.0274762	0.103479	0.138267	0.605805	0.124972
NA20763	HG00179	43281	889	42392	41822	4966	0.0899056	0.181101	0.72118	0.00781269		4577	34	4543	148	315	56	587	32	201	27	2563	21	879	12		47858	0.873877	0.030486	0.0956371	0.00742845	0.112738	0.12825	0.559974	0.192047
NA20764	NA20832	41969	864	41105	40693	4846	0.081186	0.190277	0.719472	0.00906433		4309	42	4267	147	299	52	813	30	167	29	2061	23	927	13		46278	0.879316	0.0275725	0.0931112	0.00974704	0.108146	0.188675	0.478301	0.215131
NA20765	HG02219	44268	1017	43251	42625	5082	0.0863584	0.182372	0.721614	0.00965527		6097	25	6072	153	250	46	831	36	176	30	4209	25	606	16		50365	0.846322	0.0326219	0.121056	0.00410038	0.0698704	0.136297	0.69034	0.0993931
NA20770	HG01530	42562	836	41726	41217	4893	0.0817994	0.188941	0.721547	0.0077119		4268	9	4259	152	352	62	547	38	128	20	1806	21	1429	12		46830	0.880141	0.0287209	0.0911382	0.00210872	0.112465	0.128163	0.423149	0.334817
NA20771	HG01697	43548	946	42602	42094	5014	0.0820205	0.190661	0.71835	0.0089684		4952	53	4899	135	274	48	665	28	164	27	1941	21	1855	11		48500	0.867918	0.0299794	0.102103	0.0107027	0.0884491	0.134289	0.391963	0.374596
NA20775	NA20795	43309	826	42483	42023	4952	0.0914189	0.2076	0.69352	0.0074618		4081	13	4068	148	292	51	1089	38	203	33	888	14	1596	12		47390	0.886748	0.0271365	0.0861152	0.00318549	0.121294	0.266846	0.217594	0.391081
NA20790	HG00346	44689	950	43739	43204	5108	0.0907073	0.179334	0.721335	0.00862448		4136	27	4109	151	321	56	638	29	147	26	2272	29	731	11		48825	0.884875	0.0304147	0.0847107	0.00652805	0.113153	0.154255	0.549323	0.176741
NA20800	HG01668	44144	907	43237	42826	5099	0.0792262	0.203351	0.706665	0.010758		4940	32	4908	133	314	55	523	28	83	16	2692	24	1296	10		49084	0.872504	0.0268519	0.100644	0.00647773	0.0803644	0.10587	0.544939	0.262348
NA20814	HG00330	42487	912	41575	41180	4883	0.0884614	0.180925	0.721105	0.00950833		4555	139	4416	135	266	46	526	32	140	26	2960	19	524	12		47042	0.875388	0.0277837	0.0968284	0.0305159	0.0891328	0.115477	0.649835	0.115038
NA20822	HG00253	43175	763	42412	41959	4974	0.0933222	0.197715	0.702464	0.00649923		5084	136	4948	139	271	50	906	39	145	23	2429	15	1197	12		48259	0.869454	0.0251974	0.105348	0.0267506	0.0818253	0.178206	0.477773	0.235445
																										mean:	47057.1	0.879423	0.0293915	0.0911851	0.0147035	0.113632	0.188911	0.400217	0.283551
																										sd:	1565.78	0.0167477	0.00220948	0.0172505	0.0124589	0.0259856	0.0652897	0.128674	0.110111
