# Supplementary material for: In Silico Analysis of the Minor Histocompatibility Antigen Landscape Based on the 1000 Genomes Project
Source: Front Immunol. 2018 Aug 16;9:1819. doi: 10.3389/fimmu.2018.01819 (PMC6105694; doi:10.3389/fimmu.2018.01819)
Supplement: Supplementary file 3 [file table_3.xlsx]

## Sheet: 1. URiPs with PIM>0.1
ENSEMBL Gene ID	Gene name	Immunogenic URP	Alternative peptide	HLA allele	MixMHC pvalue	MixMHX score	netMHCpan-3.0 affinity, nM	netMHCpan-3.0 rank	Real PIM	Snp ID	Immunogenic allele frequency	in MS
ENSG00000167165	UGT1A6	SSSPDPVSY	SRSPDPVSY	A0101	0.004	0.460345	389.6	0.25	0.35	rs1105879	0.333
ENSG00000162951	LRRTM1	WLSNFQGRY	WLNNFQGRY	A0101	0.004	0.458778	226.9	0.15	0.35	rs6733871	0.1839
ENSG00000279961	OR5R1	DTDKMVSVF	DTDKMASVF	A0101	0.004	0.439429	501.5	0.3	0.34	rs998544	0.3708
ENSG00000172199	OR8U1	LTDRQELKM	LTDHQELKM	A0101	0.002	0.533552	171.9	0.12	0.34	rs11228166	0.3708
ENSG00000186881	OR13F1	FSGCATQMY	FSGCATQVY	A0101	0.002	0.599963	89.7	0.07	0.34	rs1403812	0.2525
ENSG00000168878	SFTPB	QTDSNGICM	QIDSNGICM	A0101	0.002	0.584245	368	0.25	0.33	rs1130866	0.4612
ENSG00000112159	MDN1	ASELHTSLY	ASELHTSLH	A0101	0.0002	0.845043	16.2	0.01	0.32	rs9294445	0.4602
ENSG00000179344	HLA-DQB1	LICSVTDFY	LVCSVTDFY	A0101	0.004	0.463418	502	0.3	0.31	rs1049100	0.2008
ENSG00000182612	TSPAN10	VSAVSLAGY	VSAVSLAGC	A0101	0.005	0.422257	226.7	0.15	0.31	rs6420484	0.3569
ENSG00000060656	PTPRU	SADYINANY	NADYINANY	A0101	0.001	0.617302	37.9	0.03	0.31	rs2235937	0.2425
ENSG00000101639	CEP192	SVDPKNLLL	SVDPKNLFL	A0101	0.004	0.444892	985.2	0.5	0.31	rs6505780	0.3807
ENSG00000181273	OR5AK2	FTEEKNLML	FTEEKNLIL	A0101	0.002	0.556602	874.8	0.4	0.31	rs2853083	0.3817
ENSG00000221837	KRTAP10-9	TSSPCQQSY	TSSPCQQSC	A0101	0.002	0.58109	301.8	0.2	0.31	rs8127342	0.2833
ENSG00000168297	PXK	NSEEHSARY	NSEEHSAKY	A0101	0.0002	0.831775	63.4	0.05	0.3	rs56384862	0.3777
ENSG00000176239	OR51B6	ITIRSPLRY	ITIRNPLRY	A0101	0.003	0.497892	206.9	0.15	0.3	rs5006888	0.3946
ENSG00000145246	ATP10D	QTLACNLCY	QPLACNLCY	A0101	0.002	0.550344	274.9	0.17	0.3	rs34208443	0.1909
ENSG00000204577	LILRB3	SSNPHLLSY	SSNPHLLSF	A0101	0.001	0.615381	45.2	0.04	0.3	rs1132606	0.2217
ENSG00000157766	ACAN	FVNNNAQEY	FVNNNAQDY	A0101	0.005	0.424951	152.1	0.12	0.3	rs3817428	0.2445
ENSG00000214711	CAPN14	LSDDICQLM	LSDDVCQLM	A0101	0.0006	0.677868	164.8	0.12	0.3	rs4592896	0.2256
ENSG00000137959	IFI44L	DTTSITERY	DITSITERY	A0101	0.003	0.512226	366.9	0.25	0.3	rs987495	0.2505
ENSG00000137875	BCL2L10	RTERLLADY	RTELLLADY	A0101	0.002	0.576747	133.3	0.1	0.3	rs2231292	0.3231
ENSG00000204577	LILRB3	SSNPHLLSY	SSNPYLLSY	A0101	0.001	0.615381	45.2	0.04	0.3	rs201735825	0.8519
ENSG00000120071	KANSL1	YSDNSTANK	YSNNSTANK	A0101	0.003	0.516375	836	0.4	0.3	rs553586616	0.1998
ENSG00000176239	OR51B6	ITIRNPLRY	ITIRSPLRY	A0101	0.002	0.552647	190.2	0.15	0.3	rs5006888	0.6054
ENSG00000079112	CDH17	HTDFEEREY	HTEFEEREY	A0101	0.002	0.607449	22.8	0.02	0.29	rs1051623	0.8171
ENSG00000164764	SBSPON	LTGDCCFDY	FTGDCCFDY	A0101	0.001	0.61191	200.5	0.15	0.29	rs59331088	0.2873
ENSG00000159871	LYPD5	NADALPPDY	NPDALPPDY	A0101	0.005	0.416426	329.5	0.2	0.29	rs11547806	0.4235
ENSG00000221859	KRTAP10-10	TSSCTTPCY	TSSCTPPCY	A0101	0.003	0.491886	160	0.12	0.29	rs4818947	0.2296
ENSG00000105278	ZFR2	SSASIMTSY	SSASIVTSY	A0101	0.002	0.549707	142	0.1	0.29	rs2240234	0.1998
ENSG00000079112	CDH17	HTDFEEREY	HTDFEERAY	A0101	0.002	0.607449	22.8	0.02	0.29	rs1051624	0.4264
ENSG00000039139	DNAH5	FVDCGIDTY	LVDCGIDTY	A0101	0.0003	0.756767	31.1	0.03	0.29	rs10513155	0.2744
ENSG00000011638	TMEM159	KSAEFEGLY	KSADFEGLY	A0101	0.005	0.431009	115.1	0.09	0.28	rs1063087	0.2584
ENSG00000171487	NLRP5	HSFDEDDQY	HSFDEDDRY	A0101	0.005	0.425818	728.3	0.4	0.28	rs36118060	0.1342
ENSG00000189367	KIAA0408	ESAKIIDLY	ERAKIIDLY	A0101	0.002	0.555969	124	0.09	0.28	rs3734447	0.4394
ENSG00000077498	TYR	SMDALLGGY	SMDALLGGS	A0101	0.0007	0.648309	82.3	0.07	0.28	rs1042602	0.3718
ENSG00000146215	CRIP3	IGDVGCYIY	TGDVGCYIY	A0101	0.003	0.518881	846.3	0.4	0.28	rs2242416	0.4235
ENSG00000242950	ERVW-1	YTEQDLYNY	YTEQDLYSY	A0101	0.0002	0.817236	20.6	0.01	0.28	rs10266695	0.1958
ENSG00000171790	SLFNL1	PTEQSLTEY	PAEQSLTEY	A0101	0.003	0.519684	86.8	0.07	0.28	rs1138293	0.2028
ENSG00000170790	OR10A2	GTKLLSLSY	GKKLLSLSY	A0101	0.003	0.495346	1127.1	0.5	0.28	rs7926083	0.3569
ENSG00000119723	COQ6	GSMSHLTGY	GSVSHLTGY	A0101	0.005	0.41711	974.6	0.5	0.28	rs8500	0.4821
ENSG00000099139	PCSK5	SSCDQNGCY	GSCDQNGCY	A0101	0.0006	0.676343	326.6	0.2	0.28	rs2643325	0.2406
ENSG00000071909	MYO3B	GIDAIPVGY	GIDAIPVEY	A0101	0.005	0.417624	203.1	0.15	0.28	rs33962844	0.3509
ENSG00000180116	C12orf40	ISTMKICQY	ISTKKICQY	A0101	0.004	0.449906	688.9	0.4	0.27	rs73270414	0.162
ENSG00000161904	LEMD2	WVGSRGLVY	WVGSRGLAY	A0101	0.004	0.444189	605.2	0.4	0.27	rs13213889	0.1521
ENSG00000171345	KRT19	SSGAYGGGY	SSGGYGGGY	A0101	0.004	0.440102	554	0.3	0.27	rs4602	0.3529
ENSG00000179532	DNHD1	ISRLLQELY	ISRLLQELH	A0101	0.005	0.412085	803.5	0.4	0.27	rs4758423	0.3549
ENSG00000143164	DCAF6	ESSEDATKY	ESSEDVTKY	A0101	0.002	0.527515	727.6	0.4	0.27	rs11558511	0.2823
ENSG00000125630	POLR1B	STQKQVLNY	LTQKQVLNY	A0101	0.003	0.5197	132.7	0.1	0.27	rs1545133	0.4274
ENSG00000105877	DNAH11	VAARASLLY	LAARASLLY	A0101	0.003	0.52084	160.7	0.12	0.27	rs4722064	0.2913
ENSG00000280314	OR8K3	LSAMSYDLY	LSAMSYDRY	A0101	0.0007	0.648047	21.3	0.01	0.27	rs960193	0.325
ENSG00000171345	KRT19	VSSSSSGAY	VSSSSSGGY	A0101	0.003	0.489715	114.9	0.09	0.27	rs4602	0.3529
ENSG00000168944	CEP120	ELEHMRLRY	ELEQMRLRY	A0101	0.0006	0.694359	661.8	0.4	0.27	rs1047437	0.1581
ENSG00000095464	PDE6C	RTYLNCERY	RSYLNCERY	A0101	0.0006	0.667815	947.5	0.5	0.27	rs701865	0.3628
ENSG00000204969	PCDHA2	EVGSGQLRY	KVGSGQLRY	A0101	0.004	0.455785	1013.2	0.5	0.27	rs9686540	0.4622
ENSG00000105877	DNAH11	WSNFACLRY	WSNFASLRY	A0101	0.0004	0.727519	31.5	0.03	0.27	rs62441683	0.1819
ENSG00000170776	AKAP13	VMEPGTAQY	VTEPGTAQY	A0101	0.0006	0.679047	424.9	0.25	0.27	rs2061821	0.3847
ENSG00000128284	APOL3	SLENVSGYY	RLENVSGYY	A0101	0.002	0.589761	208.1	0.15	0.27	rs132653	0.1412
ENSG00000184908	CLCNKB	VTSTDVAKY	VTSTDVAEY	A0101	0.003	0.523734	201.5	0.15	0.27	rs2275166	0.3738
ENSG00000177465	ACOT4	FATLDLAYY	FATLALAYY	A0101	0.005	0.433461	495.8	0.3	0.26	rs35724886	0.2028
ENSG00000188056	TREML4	WTAVQKSHY	RTAVQKSHY	A0101	0.003	0.519953	309.2	0.2	0.26	rs9369265	0.2266
ENSG00000121101	TEX14	TSREFTDAY	TSREFTNAY	A0101	0.005	0.425881	598	0.3	0.26	rs389389	0.2286
ENSG00000165171	WBSCR27	RTNSSNLQY	RTNWSNLQY	A0101	0.002	0.577896	63.2	0.05	0.26	rs13232463	0.2744
ENSG00000179873	NLRP11	LSNTHKDRY	PSNTHKDRY	A0101	0.002	0.550019	404.1	0.25	0.26	rs12461110	0.338
ENSG00000186532	SMYD4	ATHLQRSLY	ATHLQRSLC	A0101	0.003	0.507327	775.2	0.4	0.26	rs9902398	0.2614
ENSG00000162641	AKNAD1	NSDTGHSFY	NSDTGHSFC	A0101	0.0001	0.929149	7.2	0.01	0.26	rs7522157	0.2873
ENSG00000042317	SPATA7	VSMSTSIKY	VSVSTSIKY	A0101	0.005	0.428162	436.2	0.25	0.26	rs3179969	0.3002
ENSG00000186452	TMPRSS12	SSHLHSDHY	SSHLYSDHY	A0101	0.002	0.531048	1022.8	0.5	0.26	rs10876100	0.2207
ENSG00000105610	KLF1	PSEAPGAQY	PSEASGAQY	A0101	0.004	0.450294	751.4	0.4	0.26	rs2072597	0.3181
ENSG00000133640	LRRIQ1	DTDILSYSY	DTDILSCSY	A0101	0.0004	0.732643	10.7	0.01	0.26	rs3765044	0.2604
ENSG00000150526	MIA2	NGDYGENMY	NGDYGENIY	A0101	0.002	0.579642	1006.8	0.5	0.26	rs11845046	0.2127
ENSG00000116726	PRAMEF12	MLDECLTHF	TLDECLTHF	A0101	0.005	0.431851	1025	0.5	0.26	rs1812242	0.2018
ENSG00000162641	AKNAD1	YSDSGTEMQ	CSDSGTEMQ	A0101	0.003	0.522672	1115.1	0.5	0.26	rs7522157	0.2873
ENSG00000123610	TNFAIP6	FTDPKRIFK	FTDPKQIFK	A0101	0.004	0.451163	787.4	0.4	0.26	rs1046668	0.1382
ENSG00000133027	PEMT	LTYIVALLY	LTYIMALLY	A0101	0.002	0.538103	120.8	0.09	0.26	rs7946	0.2962
ENSG00000174628	IQCK	LTEEEAAPY	LTEEEAALY	A0101	0.003	0.510562	24.4	0.02	0.26	rs7191155	0.1571
ENSG00000254598	CSNK2A3	FTDYDTRFY	FTDYDIRFY	A0101	0.0001	0.940621	5	0.01	0.25	rs2071460	0.4791
ENSG00000112319	EYA4	FSQNQYAQY	FGQNQYAQY	A0101	0.003	0.47767	62.6	0.05	0.25	rs9493627	0.3111
ENSG00000182053	TRIM49B	TTSPLLLQY	TTSPLMLQY	A0101	0.001	0.611547	29.1	0.03	0.25	rs2696914	0.1779
ENSG00000283186	TTN	KIDGYIISY	KIDGYITSY	A0101	0.002	0.593961	346	0.2	0.25	rs2042996	0.2485
ENSG00000112319	EYA4	YTAFSQNQY	YTAFGQNQY	A0101	0.0006	0.696886	32.6	0.03	0.25	rs9493627	0.3111
ENSG00000172296	SPTLC3	LMERVSDDY	VMERVSDDY	A0101	0.002	0.591967	385.4	0.25	0.25	rs243887	0.2435
ENSG00000112319	EYA4	FSQNQYAQY	FSQNKYAQY	A0101	0.003	0.47767	62.6	0.05	0.25	rs202030718	0.999
ENSG00000130695	CEP85	RTNTSKELY	RTSTSKELY	A0101	0.005	0.430088	357.1	0.25	0.25	rs3795686	0.3022
ENSG00000001460	STPG1	RLDTIVSKY	RLDTIISKY	A0101	0.0008	0.639422	244.2	0.17	0.25	rs1142057	0.3549
ENSG00000100294	MCAT	YSNVHAHRY	YSNVHGHRY	A0101	0.002	0.582109	20	0.01	0.25	rs13815	0.337
ENSG00000181192	DHTKD1	HLTSSVDLY	HLTSSVDLD	A0101	0.005	0.42967	664.7	0.4	0.25	rs3740015	0.4085
ENSG00000112319	EYA4	YTAFSQNQY	YTAFSQNKY	A0101	0.0006	0.696886	32.6	0.03	0.25	rs202030718	0.999
ENSG00000145703	IQGAP2	WVTPESCLY	WVTPESCFY	A0101	0.003	0.500328	271.1	0.17	0.25	rs2455230	0.3917
ENSG00000142794	NBPF3	FLANRQNNY	FLANRQNNC	A0101	0.003	0.492437	1046.1	0.5	0.25	rs1827293	0.4583
ENSG00000145700	ANKRD31	ICDQELSNY	ICDQDLSNY	A0101	0.0007	0.651908	914	0.5	0.25	rs961098	0.1819
ENSG00000137857	DUOX1	GSELPQKYY	GSEFPQKYY	A0101	0.003	0.518072	876.1	0.4	0.25	rs2458236	0.339
ENSG00000155657	TTN	KIDGYIISY	KIDGYITSY	A0101	0.002	0.593961	346	0.2	0.25	rs2042996	0.2485
ENSG00000174937	OR5M3	FSDKKTITY	LSDKKTITY	A0101	0.0001	0.920917	7.9	0.01	0.25	rs605734	0.2227
ENSG00000205045	SLFN12L	TSSPVSQSY	TSSPVSQSC	A0101	0.003	0.513752	208.7	0.15	0.24	rs2304968	0.3171
ENSG00000236032	OR5H14	YTDSSINFL	CTDSSINFL	A0101	0.0009	0.624619	120.5	0.09	0.24	rs4857076	0.4652
ENSG00000256797	KLRF2	VSSLSGHNY	ISSLSGHNY	A0101	0.003	0.4774	261.8	0.17	0.24	rs1797517	0.2276
ENSG00000242550	SERPINB10	ISTSLTMVY	ISTSLTIVY	A0101	0.003	0.490929	62.2	0.05	0.24	rs8097425	0.2247
ENSG00000151320	AKAP6	DSDGEEPCY	DSDGEEPCF	A0101	0.0005	0.703593	320.2	0.2	0.24	rs4647899	0.2843
ENSG00000141337	ARSG	SSGRPFLLY	TSGRPFLLY	A0101	0.002	0.581459	136.4	0.1	0.24	rs1558876	0.4076
ENSG00000204539	CDSN	ISSSSGLPY	ISSSSGSPY	A0101	0.005	0.429222	44.7	0.04	0.24	rs3132554	0.4513
ENSG00000112214	FHL5	CMDCYNHLY	CVDCYNHLY	A0101	0.0003	0.767388	7.4	0.01	0.24	rs2252816	0.3887
ENSG00000177058	SLC38A9	SLDTTSWEY	SLDTTTWEY	A0101	0.0005	0.717462	25.4	0.02	0.24	rs4865615	0.339
ENSG00000118655	DCLRE1B	ITAHLLHRY	ITAHLLHRH	A0101	0.003	0.507326	80.3	0.07	0.24	rs11552449	0.1909
ENSG00000145794	MEGF10	STSANKNVY	STSANRNVY	A0101	0.004	0.470694	460.8	0.25	0.24	rs17164935	0.1501
ENSG00000176834	VSIG10	IISGLLLYY	IISGLLLHY	A0101	0.003	0.481704	371.9	0.25	0.24	rs7307331	0.2813
ENSG00000186924	KRTAP22-1	LSGYGYACY	HSGYGYACY	A0101	0.002	0.567227	397.6	0.25	0.24	rs198915	0.1193
ENSG00000007306	CEACAM7	VTHNDAGFY	VTHNDAGIY	A0101	0.004	0.468065	279.2	0.17	0.24	rs8102488	0.4543
ENSG00000110723	EXPH5	PTDTQNAQY	LTDTQNAQY	A0101	0.0005	0.714115	16.5	0.01	0.24	rs10749920	0.1909
ENSG00000183914	DNAH2	NTDLAREAY	NIDLAREAY	A0101	0.0002	0.808431	30	0.03	0.24	rs7213894	0.3936
ENSG00000100949	RABGGTA	AVDPMRAAY	AVDPMRATY	A0101	0.0007	0.65459	107.5	0.08	0.23	rs729421	0.3837
ENSG00000234465	PINLYP	QTHPSSASY	QTRPSSASY	A0101	0.003	0.477089	1145.1	0.5	0.23	rs2682585	0.2137
ENSG00000117480	FAAH	QATRQGLLY	QAPRQGLLY	A0101	0.003	0.486536	705	0.4	0.23	rs324420	0.2107
ENSG00000181518	OR8D4	LAAMACDRY	LAAMAYDRY	A0101	0.002	0.559797	699	0.4	0.23	rs10750250	0.1968
ENSG00000152404	CWF19L2	PSETSTDEY	PSETSTDEH	A0101	0.002	0.599871	162.4	0.12	0.23	rs659040	0.2227
ENSG00000181616	OR52H1	LMAMAFDHY	LMAMAFDRY	A0101	0.003	0.481299	975.8	0.5	0.23	rs1566275	0.1998
ENSG00000162482	AKR7A3	FMELGLSNY	FVELGLSNY	A0101	0.0006	0.693573	369.2	0.25	0.23	rs2231198	0.3817
ENSG00000184571	PIWIL3	LTDEICKDY	LTDEIRKDY	A0101	0.0002	0.807846	23	0.02	0.23	rs1892722	0.4304
ENSG00000242019	KIR3DL3	WSDVSFERF	WSDVRFERF	A0101	0.003	0.511758	161.4	0.12	0.23	rs62132665	0.1054
ENSG00000165181	C9orf84	LQDLEELNY	LQDLEELNC	A0101	0.004	0.451139	713.1	0.4	0.23	rs1407390	0.2048
ENSG00000278870	OR51G1	LLSMSIDRY	LLSMSIDRS	A0101	0.004	0.465194	474.6	0.3	0.23	rs1378739	0.4314
ENSG00000206536	OR5K3	NIDLVALIY	NIGLVALIY	A0101	0.0009	0.619358	72.8	0.06	0.23	rs13068323	0.162
ENSG00000124557	BTN1A1	TSTKNVSCY	TSAKNVSCY	A0101	0.0008	0.628721	710.6	0.4	0.23	rs3736781	0.4423
ENSG00000158683	PKD1L1	FTDTFPGLL	FTDAFPGLL	A0101	0.004	0.450685	124.4	0.09	0.23	rs13231277	0.1153
ENSG00000251692	PTX4	VTDLRALSF	VTALRALSF	A0101	0.002	0.551098	122	0.09	0.23	rs2745097	0.2296
ENSG00000278870	OR51G1	LLSMSIDRY	LLSMSIDHY	A0101	0.004	0.465194	474.6	0.3	0.23	rs34742470	0.8559
ENSG00000227124	ZNF717	KSDVAEAGY	KSEVAEAGY	A0101	0.002	0.548935	55.8	0.05	0.23	rs144586950	0.2833
ENSG00000204520	MICA	VTCRASGFY	VTCRASSFY	A0101	0.002	0.560689	229.7	0.15	0.23	rs1131898	0.3141
ENSG00000173769	TOPAZ1	KVEFQDELY	KIEFQDELY	A0101	0.004	0.453707	248.9	0.17	0.23	rs9284879	0.4781
ENSG00000226807	MROH5	VSSTILLAY	ASSTILLAY	A0101	0.003	0.500514	39.3	0.04	0.23	rs12547980	0.4632
ENSG00000085760	MTIF2	LTGAALSQY	LNGAALSQY	A0101	0.005	0.422254	198.2	0.15	0.23	rs1056445	0.2078
ENSG00000212659	KRTAP9-6	GSSCCQPCY	GSSCCQPCC	A0101	0.004	0.467377	546.6	0.3	0.23	rs576405629	0.5934
ENSG00000179344	HLA-DQB1	MTPQHGDVY	MTPQRGDVY	A0101	0.004	0.446679	422.7	0.25	0.23	rs701564	0.1809
ENSG00000138778	CENPE	LSDGQQHLM	LSDGQQHLT	A0101	0.003	0.498311	109.7	0.08	0.23	rs2243682	0.2207
ENSG00000184650	ODF4	MSMGLLHFY	MSMGLLHFC	A0101	0.003	0.50926	66.6	0.06	0.22	rs12936935	0.3777
ENSG00000162946	DISC1	LVDCLSSAY	LVDCLSRAY	A0101	0.0006	0.671008	18.1	0.01	0.22	rs821616	0.2873
ENSG00000003137	CYP26B1	YSDALDLLI	YLDALDLLI	A0101	0.005	0.431043	36.5	0.03	0.22	rs2241057	0.165
ENSG00000071909	MYO3B	GIDAIPVEY	GIDAIPVGY	A0101	0.005	0.418972	129.6	0.09	0.22	rs33962844	0.6491
ENSG00000162601	MYSM1	TSDSQEALF	ASDSQEALF	A0101	0.005	0.417569	128.8	0.09	0.22	rs12139511	0.4125
ENSG00000171811	CFAP46	RLSLCTTLY	RLRLCTTLY	A0101	0.005	0.424143	780.2	0.4	0.22	rs4880287	0.3459
ENSG00000129646	QRICH2	LSTGLGSTY	LSTGLGSTH	A0101	0.003	0.511041	758.1	0.4	0.22	rs2279054	0.2704
ENSG00000135916	ITM2C	GSSVGGVCY	GGSVGGVCY	A0101	0.003	0.483488	550.5	0.3	0.22	rs2289235	0.503
ENSG00000071909	MYO3B	GIDAIPVEY	GIDAVPVEY	A0101	0.005	0.418972	129.6	0.09	0.22	rs6736609	0.8966
ENSG00000183313	OR52L1	LVAMALDCY	LVAMALDRY	A0101	0.004	0.454569	519.3	0.3	0.22	rs4436525	0.2137
ENSG00000070061	IKBKAP	VLEESAQDY	VLEECAQDY	A0101	0.002	0.550389	913.3	0.5	0.22	rs3204145	0.172
ENSG00000175029	CTBP2	LTARLSPTY	LTARLSPTH	A0101	0.003	0.497762	190.3	0.15	0.22	rs3012075	0.5189
ENSG00000164199	ADGRV1	ASDDPCGLF	ASDDPYGLF	A0101	0.001	0.610456	461	0.25	0.22	rs10037067	0.3221
ENSG00000254598	CSNK2A3	FTDYDIRFY	FTDYDTRFY	A0101	0.0001	0.861709	7.5	0.01	0.22	rs2071460	0.5209
ENSG00000164946	FREM1	ISTEHILIY	ISTEHILIS	A0101	0.004	0.458097	112.9	0.09	0.22	rs7023244	0.2525
ENSG00000178852	EFCAB13	SVAGCYLKY	SIAGCYLKY	A0101	0.002	0.529269	1022.1	0.5	0.22	rs4968318	0.3966
ENSG00000197444	OGDHL	MVDWALAEY	TVDWALAEY	A0101	0.002	0.59541	13.4	0.01	0.21	rs11101224	0.1958
ENSG00000162601	MYSM1	ASDSQEALF	TSDSQEALF	A0101	0.005	0.424753	226	0.15	0.21	rs12139511	0.5875
ENSG00000128242	GAL3ST1	FTSFLLLMY	FTSFLLLVY	A0101	0.0006	0.693655	17	0.01	0.21	rs2267161	0.326
ENSG00000204525	HLA-C	GSHTLQWMY	GSHTLQWMS	A0101	0.004	0.445256	929.6	0.5	0.21	rs1131115	0.6829
ENSG00000275302	CCL4	PSETWVQEY	PSESWVQEY	A0101	0.004	0.465755	87	0.07	0.21	rs1719152	0.2485
ENSG00000183273	CCDC60	YGDTLLSAY	YGDTLLSTY	A0101	0.0006	0.672026	70.6	0.06	0.21	rs2519540	0.164
ENSG00000104738	MCM4	LLDPQDEAY	MLDPQDEAY	A0101	0.0006	0.692926	72.8	0.06	0.21	rs762679	0.1551
ENSG00000204525	HLA-C	GSHTLQWMY	GSHTLQRMY	A0101	0.004	0.445256	929.6	0.5	0.21	rs1131118	0.2664
ENSG00000175121	WFDC5	LSPMNHLCY	LSPMNHLCH	A0101	0.002	0.586617	362.9	0.25	0.21	rs17422688	0.16
ENSG00000221878	PSG7	VVDGQIIKY	IVDGQIIKY	A0101	0.0009	0.625535	94.4	0.07	0.21	rs58684857	0.1431
ENSG00000204577	LILRB3	ITQHHAGRY	MTQHHAGRY	A0101	0.004	0.458371	266.9	0.17	0.21	rs77279742	0.4046
ENSG00000129646	QRICH2	LMGQLSSLY	LMGELSSLY	A0101	0.004	0.458952	504.2	0.3	0.21	rs2279052	0.2753
ENSG00000144962	SPATA16	YIDEVGVRY	YIDEMGVRY	A0101	0.0002	0.823305	24.7	0.02	0.21	rs1515442	0.2465
ENSG00000204525	HLA-C	GSHTLQWMY	GSHTLQWMF	A0101	0.004	0.445256	929.6	0.5	0.21	rs1131115	0.6829
ENSG00000047410	TPR	TSTNNVEQY	TSTSNVEQY	A0101	0.003	0.498319	857.1	0.4	0.21	rs3753565	0.1501
ENSG00000095777	MYO3A	YSRDQIYVY	YSRDQIYIY	A0101	0.004	0.467954	552.1	0.3	0.21	rs3817420	0.2773
ENSG00000168477	TNXB	RFDSFTMQY	RFDSFTVQY	A0101	0.003	0.49797	379.8	0.25	0.21	rs9469081	0.1083
ENSG00000204525	HLA-C	GSHTLQWMY	GSHTLQWMC	A0101	0.004	0.445256	929.6	0.5	0.21	rs1131115	0.6829
ENSG00000205038	PKHD1L1	GSSEATYAY	GRSEATYAY	A0101	0.005	0.421485	99.1	0.08	0.2	rs1673408	0.5119
ENSG00000173801	JUP	YGDDMDATY	YGDDLDATY	A0101	0.0005	0.701588	65.9	0.06	0.2	rs1126821	0.2565
ENSG00000255408	PCDHA3	NTDMSADTL	NTDMSADIL	A0101	0.004	0.463047	1197.9	0.5	0.2	rs3733709	0.1213
ENSG00000139648	KRT71	SSTSGGSVY	SSTSGGSGY	A0101	0.003	0.501138	373.7	0.25	0.2	rs10783518	0.493
ENSG00000177034	MTX3	FCDDILRSY	FCDDILSSY	A0101	0.0004	0.718499	574.9	0.3	0.2	rs9293796	0.1421
ENSG00000079112	CDH17	HTEFEEREY	HTDFEEREY	A0101	0.004	0.462874	190.3	0.15	0.2	rs1051623	0.1829
ENSG00000065613	SLK	NTSDVIGTY	NTSDVIGTC	A0101	0.004	0.470044	183.3	0.12	0.2	rs805657	0.168
ENSG00000187144	SPATA21	RSSERTLSY	QSSERTLSY	A0101	0.001	0.613528	121.2	0.09	0.2	rs4661746	0.3161
ENSG00000132671	SSTR4	LSDNFRRFF	LSDNFRRSF	A0101	0.005	0.412695	569.2	0.3	0.2	rs2567608	0.5696
ENSG00000163518	FCRL4	KTTWYHQHY	KTTWYHRHY	A0101	0.005	0.434321	912.1	0.5	0.2	rs11582663	0.1581
ENSG00000007908	SELE	SCEEGFELY	SCEEGFELH	A0101	0.0006	0.694767	1166.3	0.5	0.2	rs5368	0.1262
ENSG00000177489	OR2G2	FSDYAQLQK	FSDYPQLQK	A0101	0.003	0.488615	291	0.2	0.2	rs12737801	0.1223
ENSG00000186204	CYP4F12	NSTQMSATY	DSTQMSATY	A0101	0.004	0.471212	570.2	0.3	0.2	rs609636	0.1779
ENSG00000188124	OR2AG2	DSGSPELLY	DSGSPELLC	A0101	0.005	0.430998	172.8	0.12	0.2	rs7102536	0.1859
ENSG00000137473	TTC29	KMEAETSYY	KMEAEASYY	A0101	0.0008	0.63935	630.6	0.4	0.2	rs10013280	0.3022
ENSG00000143595	AQP10	SGATYVLYY	SGATYVLYH	A0101	0.004	0.443029	1092.4	0.5	0.2	rs6685323	0.3181
ENSG00000129255	MPDU1	LIATQLLFY	LIAAQLLFY	A0101	0.003	0.487945	126.4	0.09	0.2	rs10852891	0.159
ENSG00000148357	HMCN2	RTHPGYLAY	HTHPGYLAY	A0101	0.003	0.501937	499.3	0.3	0.2	rs6478957	0.4871
ENSG00000137473	TTC29	FEDVYNNLY	FEDVHNNLY	A0101	0.002	0.606927	434.1	0.25	0.2	rs17610219	0.3598
ENSG00000131019	ULBP3	RTDAHSLWY	RADAHSLWY	A0101	0.0002	0.833577	5.3	0.01	0.19	rs113233347	0.1024
ENSG00000198077	CYP2A7	FLDDMGQFK	FLDDKGQFK	A0101	0.003	0.484848	1029.5	0.5	0.19	rs75152309	0.0934
ENSG00000139648	KRT71	SSTSGGSGY	SSTSGGSVY	A0101	0.002	0.536321	411	0.25	0.19	rs10783518	0.507
ENSG00000092607	TBX15	GLDPNQQYY	GLDPHQQYY	A0101	0.0001	0.859603	117.8	0.09	0.19	rs10494217	0.165
ENSG00000165323	FAT3	ITTQKALDY	ITTRKALDY	A0101	0.005	0.438088	135.9	0.1	0.19	rs7949157	0.1402
ENSG00000204414	CSHL1	DSDEYHLLK	DSDDYHLLK	A0101	0.002	0.5313	485	0.3	0.19	rs2727307	0.4185
ENSG00000177294	FBXO39	IMSCRKLFY	IISCRKLFY	A0101	0.003	0.490228	484.9	0.3	0.19	rs7213731	0.2167
ENSG00000198077	CYP2A7	ETVSTTLCY	ETVSTTLRY	A0101	0.002	0.531611	121.4	0.09	0.19	rs3869579	0.5189
ENSG00000067066	SP100	KTSLNEQMY	KTSLNEQTY	A0101	0.003	0.49324	339.2	0.2	0.19	rs836237	0.1292
ENSG00000104804	TULP2	GTDSNHMRH	GTDSDHMRH	A0101	0.004	0.454042	278.6	0.17	0.19	rs8112811	0.1262
ENSG00000083444	PLOD1	FTDSYDVLF	FADSYDVLF	A0101	0.002	0.576466	20.2	0.01	0.19	rs7551175	0.1461
ENSG00000149050	ZNF214	YLEYENFSY	YLEYENFSC	A0101	0.0004	0.740268	105.9	0.08	0.19	rs1156526	0.3777
ENSG00000160193	WDR4	LCDGTSVVY	LCDGTPVVY	A0101	0.0007	0.641384	416.1	0.25	0.19	rs15736	0.3767
ENSG00000204889	KRT40	VLDEMRCQY	VLDEMRCQC	A0101	0.0002	0.83635	68.2	0.06	0.19	rs721957	0.5358
ENSG00000065457	ADAT1	GSAKVTDVY	GSAKVIDVY	A0101	0.003	0.490715	310.2	0.2	0.19	rs62619985	0.0586
ENSG00000136709	WDR33	LSEVVLSQY	LSEVVLSRY	A0101	0.002	0.597298	49.4	0.04	0.19	rs17534123	0.0716
ENSG00000115750	TAF1B	WTEEDTDRM	WTEEDTDRT	A0101	0.003	0.518657	962.5	0.5	0.19	rs16867245	0.1262
ENSG00000134827	TCN1	ALMGKTFLY	ALMGKTFLD	A0101	0.005	0.415067	1206.2	0.5	0.19	rs34324219	0.1153
ENSG00000154309	DISP1	ESDTGSALL	ESDAGSALL	A0101	0.004	0.454646	926.8	0.5	0.19	rs9441940	0.1829
ENSG00000118096	IFT46	MADNSSDEY	MADNSSDEC	A0101	0.0003	0.753436	13.5	0.01	0.19	rs11552421	0.1352
ENSG00000168014	C2CD3	PADESSPVY	TADESSPVY	A0101	0.005	0.419478	332.6	0.2	0.19	rs200854680	0.2018
ENSG00000196735	HLA-DQA1	VASCGVNLY	VASYGVNLY	A0101	0.005	0.414065	618.5	0.4	0.19	rs1129740	0.4453
ENSG00000136709	WDR33	LSQYQPLQY	LSRYQPLQY	A0101	0.004	0.467927	59.2	0.05	0.19	rs17534123	0.0716
ENSG00000160193	WDR4	STFSKSGSY	STFSNSGSY	A0101	0.004	0.446546	615.2	0.4	0.19	rs2248490	0.4742
ENSG00000115593	SMYD1	QSQPFSMQY	QSQQFSMQY	A0101	0.003	0.487577	112.8	0.09	0.19	rs1542087	0.0964
ENSG00000278870	OR51G1	LLSMSIDHY	LLSMSIDRY	A0101	0.005	0.436571	824.7	0.4	0.19	rs34742470	0.1441
ENSG00000197520	FAM177B	HLEAGVQEY	HLEAGVREY	A0101	0.002	0.551169	726.4	0.4	0.18	rs6683071	0.174
ENSG00000100583	SAMD15	LSDKFRKEY	LSDEFRKEY	A0101	0.0004	0.744312	65.5	0.06	0.18	rs2193595	0.503
ENSG00000169946	ZFPM2	PTEGLGDCY	PTEGLGECY	A0101	0.0005	0.713442	214	0.15	0.18	rs2920048	0.1412
ENSG00000139304	PTPRQ	YSFITSDDY	YSFITSDNY	A0101	0.004	0.456941	78.6	0.06	0.18	rs17713202	0.175
ENSG00000132256	TRIM5	LTEEVAQEY	LTEEVAREY	A0101	0.0005	0.706814	16.1	0.01	0.18	rs10838525	0.3847
ENSG00000226807	MROH5	ASSTILLAY	VSSTILLAY	A0101	0.003	0.507032	55	0.05	0.18	rs12547980	0.5368
ENSG00000124588	NQO2	VSDLYAMNL	VSDLYAMNF	A0101	0.004	0.456882	750.6	0.4	0.18	rs1143684	0.2107
ENSG00000204290	BTNL2	IQDEDGLFY	IQDKDGLFY	A0101	0.0007	0.654637	187.9	0.15	0.18	rs2076523	0.3738
ENSG00000102699	PARP4	TSEDASEYY	TSEDASEYF	A0101	0.0002	0.797854	30.4	0.03	0.18	rs9318600	0.0944
ENSG00000116127	ALMS1	HVEDLLFFY	HGEDLLFFY	A0101	0.002	0.545505	35.2	0.03	0.18	rs2037814	0.1243
ENSG00000182077	PTCHD3	MTLLFCYFY	TTLLFCYFY	A0101	0.003	0.524906	415.3	0.25	0.18	rs2505327	0.3171
ENSG00000198453	ZNF568	HTGERHQVY	HTGERHRVY	A0101	0.004	0.445047	536.5	0.3	0.18	rs1644634	0.4364
ENSG00000157450	RNF111	WTPEYKELY	WTPEYNELY	A0101	0.003	0.495475	377.7	0.25	0.18	rs2899642	0.4781
ENSG00000274749	KRTAP7-1	NSNNLGGCY	NINNLGGCY	A0101	0.002	0.556202	323.3	0.2	0.18	rs9982675	0.4781
ENSG00000143147	GPR161	RTCYYAVLY	RTSYYAVLY	A0101	0.003	0.509586	233.4	0.15	0.18	rs73030230	0.0984
ENSG00000140367	UBE2Q2	LSDPSPLGL	LSDPSPPGL	A0101	0.003	0.492705	755.9	0.4	0.18	rs72734531	0.1392
ENSG00000129595	EPB41L4A	ESENSNREY	ESENSNREH	A0101	0.0009	0.621021	545.6	0.3	0.18	rs7719346	0.2843
ENSG00000171811	CFAP46	VTDRHLLEL	VADRHLLEL	A0101	0.002	0.58136	407.6	0.25	0.18	rs4880433	0.3986
ENSG00000204961	PCDHA9	VVGSGQLHY	VVGRGQLHY	A0101	0.004	0.448136	824.9	0.4	0.18	rs251353	0.4891
ENSG00000094661	OR1I1	YLTVVSLSY	HLTVVSLSY	A0101	0.003	0.480008	560.6	0.3	0.18	rs73008812	0.17
ENSG00000110090	CPT1A	NTIHAILLY	NAIHAILLY	A0101	0.003	0.486136	240.7	0.17	0.18	rs2229738	0.0865
ENSG00000128052	KDR	ITRSDQGLY	VTRSDQGLY	A0101	0.004	0.457174	684.6	0.4	0.18	rs2305948	0.0944
ENSG00000139194	RBP5	VSQKNMENY	VSQKNMEDY	A0101	0.002	0.556034	1161.8	0.5	0.18	rs10963	0.1103
ENSG00000249158	PCDHA11	VGDRALSSY	LGDRALSSY	A0101	0.002	0.583724	1126.3	0.5	0.17	rs573002634	0.1511
ENSG00000155085	AK9	LSEFPEDSY	LPEFPEDSY	A0101	0.002	0.567423	105.6	0.08	0.17	rs10499052	0.3002
ENSG00000188822	CNR2	SSAHHCLAY	SSAHHCLAH	A0101	0.0003	0.766323	68.3	0.06	0.17	rs2229579	0.0885
ENSG00000206503	HLA-A	GSHTIQMMY	GSHTIQIMY	A0101	0.005	0.427347	538.8	0.3	0.17	rs1136695	0.6292	in MS
ENSG00000175820	CCDC168	FSDMKTLVH	FSDMKTLVN	A0101	0.004	0.464457	41.4	0.04	0.17	rs9300759	0.174
ENSG00000185038	MROH2A	TTDDKMTIF	TTDDKMTVF	A0101	0.005	0.426212	205.1	0.15	0.17	rs879664	0.0706
ENSG00000205277	MUC12	LVEEPTSYY	LVEEPTSYH	A0101	0.0008	0.637631	64.1	0.06	0.17	rs11766024	0.4473
ENSG00000175820	CCDC168	ITVSQLLEY	IPVSQLLEY	A0101	0.005	0.420579	72.8	0.06	0.17	rs9585986	0.173
ENSG00000123454	DBH	NCDVLKALY	NRDVLKALY	A0101	0.0007	0.653891	915.5	0.5	0.17	rs6271	0.0606
ENSG00000164323	CFAP97	STAPKCGHY	STTPKCGHY	A0101	0.0006	0.682481	634	0.4	0.17	rs1133657	0.4771
ENSG00000107736	CDH23	ATDNDAATF	ATDNDAGTF	A0101	0.004	0.447919	496	0.3	0.17	rs1227049	0.1948
ENSG00000186881	OR13F1	ETDKFMALV	EIDKFMALV	A0101	0.005	0.424981	358.7	0.25	0.17	rs7847413	0.1054
ENSG00000100583	SAMD15	LSDEFRKEY	LSDKFRKEY	A0101	0.0004	0.732019	31.7	0.03	0.17	rs2193595	0.497
ENSG00000051523	CYBA	TMERWGQKY	TMERWGQKH	A0101	0.0006	0.663787	651.3	0.4	0.17	rs4673	0.3419
ENSG00000028203	VEZT	FSDHAMLKS	FSDHAVLKS	A0101	0.003	0.484259	602.8	0.4	0.17	rs17344738	0.0696
ENSG00000205560	CPT1B	ALDEESYCY	ALDEESYSY	A0101	0.0002	0.811102	79.2	0.06	0.17	rs8142477	0.1143
ENSG00000198502	HLA-DRB5	LVCSVNGFY	LVCSVSGFY	A0101	0.005	0.416636	933.8	0.5	0.17	rs114293611	0.5586
ENSG00000157450	RNF111	WTPEYNELY	WTPEYKELY	A0101	0.002	0.577225	113.7	0.09	0.17	rs2899642	0.5219
ENSG00000165443	PHYHIPL	YTDPVDLSV	YTDPVDLSL	A0101	0.003	0.508629	57.2	0.05	0.17	rs2452505	0.1312
ENSG00000186472	PCLO	VTCTASASY	VTCTASTSY	A0101	0.003	0.483153	542.6	0.3	0.17	rs976714	0.6392
ENSG00000197355	UAP1L1	RVSDGSLLY	RASDGSLLY	A0101	0.003	0.517764	85	0.07	0.17	rs7037849	0.3996
ENSG00000160193	WDR4	STFSNSGSY	STFSKSGSY	A0101	0.003	0.524444	339.9	0.2	0.16	rs2248490	0.5258
ENSG00000181785	OR5AS1	LAAMAYDLY	LAAMAYDRY	A0101	0.005	0.42992	178.5	0.12	0.16	rs12224086	0.1223
ENSG00000127530	OR7C1	HLSLVTLFY	HLSVVTLFY	A0101	0.003	0.496743	127.9	0.09	0.16	rs73004304	0.2137
ENSG00000173769	TOPAZ1	KIEFQDELY	KVEFQDELY	A0101	0.004	0.450022	450.4	0.25	0.16	rs9284879	0.5219
ENSG00000260027	HOXB7	YANTLFSKY	YANALFSKY	A0101	0.004	0.462746	302.8	0.2	0.16	rs7406910	0.0944
ENSG00000185038	MROH2A	TTDDKMTVF	ATDDKMTVF	A0101	0.003	0.476638	223.2	0.15	0.16	rs879665	0.1352
ENSG00000197386	HTT	VTHACSLIY	VTHACSLIH	A0101	0.005	0.438749	199.2	0.15	0.16	rs362331	0.5666
ENSG00000243130	PSG11	IVDGQIIIY	VVDGQIIIY	A0101	0.003	0.475024	69.3	0.06	0.16	rs2471952	0.4722
ENSG00000214013	GANC	SSADQRGHY	SFADQRGHY	A0101	0.002	0.561914	832.2	0.4	0.16	rs7181742	0.1332
ENSG00000108813	DLX4	TAASPSLSY	TAASPNLSY	A0101	0.005	0.425142	798.8	0.4	0.16	rs61749026	0.0726
ENSG00000002933	TMEM176A	FMDMLKAFF	FMDMLKALF	A0101	0.005	0.423128	424.4	0.25	0.16	rs10378	0.172
ENSG00000155918	RAET1L	GDDPHSLCY	RDDPHSLCY	A0101	0.0004	0.725255	973.7	0.5	0.16	rs117766916	0.1034
ENSG00000160539	PLPP7	ETSPSLLDY	EMSPSLLDY	A0101	0.002	0.542419	39.1	0.04	0.16	rs2966332	0.2584
ENSG00000139160	ETFBKMT	HSDPYWSIY	HSDPYWAIY	A0101	0.0003	0.759494	6.3	0.01	0.16	rs61736289	0.0596
ENSG00000164068	RNF123	LMMSLLQLY	LMMSLLRLY	A0101	0.004	0.467136	1068.8	0.5	0.16	rs35620248	0.0716
ENSG00000187612	OR5W2	RLSFCDLCY	HLSFCDLCY	A0101	0.004	0.455089	597.5	0.3	0.16	rs12419022	0.1233
ENSG00000115649	CNPPD1	LSSLWYHTY	LSSPWYHTY	A0101	0.005	0.419156	45	0.04	0.15	rs17655123	0.1322
ENSG00000124216	SNAI1	ASSLEAEAY	VSSLEAEAY	A0101	0.004	0.460185	474.5	0.3	0.15	rs4647958	0.1262
ENSG00000239998	LILRA2	SSHNHSSEY	YSHNHSSEY	A0101	0.003	0.490955	598.7	0.3	0.15	rs533071991	0.0924
ENSG00000144559	TAMM41	FVEIAGLSY	FIEIAGLSY	A0101	0.0008	0.635913	63.6	0.06	0.15	rs11551661	0.1352
ENSG00000221932	HEPN1	HTVDYCLSY	HTVDYCHSY	A0101	0.0007	0.659585	91.5	0.07	0.15	rs78859654	0.0934
ENSG00000100949	RABGGTA	AVDPMRATY	AVDPMRAAY	A0101	0.0006	0.669416	145.4	0.12	0.15	rs729421	0.6163
ENSG00000204385	SLC44A4	QLDEDDEAY	QRDEDDEAY	A0101	0.0006	0.686365	494	0.3	0.15	rs2075798	0.0964
ENSG00000101311	FERMT1	WLDSSCSLM	WLDSSRSLM	A0101	0.0009	0.618451	523.6	0.3	0.15	rs62200482	0.0875
ENSG00000102804	TSC22D1	VTQNSASEY	VTQNPASEY	A0101	0.005	0.428693	87.3	0.07	0.15	rs9525983	0.1173
ENSG00000182083	OR6B2	LASMAYDCY	LASMAYDRY	A0101	0.005	0.432254	482.5	0.3	0.15	rs145620667	0.3479
ENSG00000145703	IQGAP2	WVTPESCFY	WVTPESCLY	A0101	0.003	0.480712	215.6	0.15	0.15	rs2455230	0.6083
ENSG00000152558	TMEM123	ASDSSNTTF	ASDSSNTTV	A0101	0.003	0.495002	776.3	0.4	0.15	rs11547915	0.0616
ENSG00000214414	TRIM77	WSMMISAEY	RSMMISAEY	A0101	0.004	0.448407	83.2	0.07	0.15	rs17221124	0.0915
ENSG00000118997	DNAH7	AIEEDILRY	AIEKDILRY	A0101	0.0006	0.667165	430.4	0.25	0.15	rs62203391	0.0895
ENSG00000124275	MTRR	YLFRKELRY	YLFRKELRH	A0101	0.002	0.540944	815.2	0.4	0.15	rs10380	0.1103
ENSG00000105877	DNAH11	LAARASLLY	VAARASLLY	A0101	0.002	0.552921	83	0.07	0.15	rs4722064	0.7087
ENSG00000038427	VCAN	TSSDKIEDY	TSSDKIEDF	A0101	0.004	0.439972	396.4	0.25	0.15	rs160278	0.5199
ENSG00000115649	CNPPD1	PTALSSLWY	PTALSSPWY	A0101	0.004	0.441706	146.9	0.12	0.15	rs17655123	0.1322
ENSG00000279804	PRAMEF18	RLEYLQMLY	RLENLQMLY	A0101	0.001	0.610864	67.9	0.06	0.15	rs61780079	0.0944
ENSG00000279961	OR5R1	LASMAYDCY	LASMAYDRY	A0101	0.005	0.432254	482.5	0.3	0.15	rs6591324	0.2753
ENSG00000181718	OR5T2	HTNQLLVFY	HTNQLLLFY	A0101	0.005	0.426243	24.2	0.02	0.15	rs12221615	0.1173
ENSG00000121904	CSMD2	YTVGTKAMY	YTVGTKAVY	A0101	0.003	0.473756	1145.2	0.5	0.15	rs2641962	0.506
ENSG00000186212	SOWAHB	LLTASSLHY	LLTPSSLHY	A0101	0.004	0.456637	768.7	0.4	0.15	rs13140552	0.0934
ENSG00000124900	TRIM51	LTCPICMSY	LTCPICMNY	A0101	0.0003	0.754345	304.8	0.2	0.15	rs2063276	0.6153
ENSG00000104972	LILRB1	HTGRYRCYY	HAGRYRCYY	A0101	0.0006	0.681191	163.7	0.12	0.15	rs12460501	0.1312
ENSG00000108759	KRT32	ELERQNQEY	DLERQNQEY	A0101	0.0007	0.645853	1161.3	0.5	0.15	rs2604956	0.0765
ENSG00000124557	BTN1A1	TSAKNVSCY	TSTKNVSCY	A0101	0.0005	0.710735	336.6	0.2	0.15	rs3736781	0.5577
ENSG00000188782	CATSPER4	YLDQKHYEF	YLDQKHYEL	A0101	0.005	0.437381	600.3	0.3	0.15	rs12138368	0.0835
ENSG00000277556	OR13C5	YADISGNEF	CADISGNEF	A0101	0.005	0.415124	445.8	0.25	0.14	rs4117966	0.1789
ENSG00000075643	MOCOS	YVALSSLQY	YMALSSLQY	A0101	0.0009	0.62057	133.6	0.1	0.14	rs678560	0.0636
ENSG00000130038	CRACR2A	ALDTDGNGY	ALDADGNGY	A0101	0.0003	0.76133	477.2	0.3	0.14	rs17836273	0.1123
ENSG00000179954	SSC5D	TADPTTTPY	TPDPTTTPY	A0101	0.004	0.450096	46	0.04	0.14	rs200305118	0.0746
ENSG00000181143	MUC16	NSTHTSMTY	KSTHTSMTY	A0101	0.003	0.481783	249.6	0.17	0.14	rs45611441	0.8748
ENSG00000204577	LILRB3	MTQHHAGRY	ITQHHAGRY	A0101	0.002	0.534475	102.6	0.08	0.14	rs77279742	0.5954
ENSG00000089041	P2RX7	FIDFLIDSY	FIDFLIDTY	A0101	0.0005	0.709857	25.5	0.02	0.14	rs2230911	0.0785
ENSG00000148357	HMCN2	HTHPGYLAY	RTHPGYLAY	A0101	0.002	0.549347	152.1	0.12	0.14	rs6478957	0.5129
ENSG00000173302	GPR148	LTYLYLLRY	LPYLYLLRY	A0101	0.0006	0.666721	185	0.12	0.14	rs272128	0.0825
ENSG00000127364	TAS2R4	FLDSSSLWF	FLDSSSVWF	A0101	0.003	0.503898	158.8	0.12	0.14	rs2234001	0.4722
ENSG00000118873	RAB3GAP2	MTDTAMTSF	MSDTAMTSF	A0101	0.003	0.502548	77.3	0.06	0.14	rs2289189	0.0885
ENSG00000135845	PIGC	SISCLCSFY	SISCLCPFY	A0101	0.003	0.506247	464.3	0.25	0.14	rs1063412	0.5994
ENSG00000181143	MUC16	NSTHTSMTY	NSTHTSMTD	A0101	0.003	0.481783	249.6	0.17	0.14	rs10402812	0.6889
ENSG00000244482	LILRA6	MTQHHAGRY	MTEHHAGRY	A0101	0.002	0.534475	102.6	0.08	0.14	rs1052963	0.0417
ENSG00000137473	TTC29	FEDVHNNLY	FEDVYNNLY	A0101	0.001	0.616861	545.6	0.3	0.14	rs17610219	0.6402
ENSG00000189182	KRT77	IIDAVRTQY	IINAVRTQY	A0101	0.003	0.518389	186.2	0.12	0.14	rs10783528	0.6441
ENSG00000164308	ERAP2	WLNEGFAKY	WLKEGFAKY	A0101	0.003	0.487473	412.6	0.25	0.14	rs2549782	0.5199
ENSG00000127415	IDUA	GSTGQGLSY	GSTGRGLSY	A0101	0.002	0.543235	700.8	0.4	0.14	rs3755955	0.167
ENSG00000169432	SCN9A	FTDGCVWRF	FTDGCVRRF	A0101	0.0006	0.675465	172.9	0.12	0.14	rs6746030	0.1262
ENSG00000120332	TNN	LTTGTPVRY	LTTGTPARY	A0101	0.005	0.420044	304.7	0.2	0.14	rs2072036	0.0905
ENSG00000007923	DNAJC11	NLDKNTMGY	NLDKNTVGY	A0101	0.0001	0.940924	65.7	0.06	0.14	rs12137794	0.0795
ENSG00000189181	OR14I1	MTRRSSISY	LTRRSSISY	A0101	0.004	0.470422	935.3	0.5	0.14	rs41311583	0.1113
ENSG00000090402	SI	ISARLPSDY	ISTRLPSDY	A0101	0.005	0.423218	301	0.2	0.14	rs9283633	0.6312
ENSG00000130818	ZNF426	AVDLSHGHY	AADLSHGHY	A0101	0.0007	0.653244	160.5	0.12	0.14	rs2042200	0.0815
ENSG00000182077	PTCHD3	TTLLFCYFY	MTLLFCYFY	A0101	0.004	0.465677	589.4	0.3	0.14	rs2505327	0.6829
ENSG00000177752	YIPF7	DSNTYGNLY	DSNAYGNLY	A0101	0.002	0.536489	95.1	0.08	0.14	rs2348353	0.1034
ENSG00000160193	WDR4	LCDGTPVVY	LCDGTSVVY	A0101	0.002	0.571335	785.4	0.4	0.13	rs15736	0.6233
ENSG00000258366	RTEL1	ISELRNTSY	INELRNTSY	A0101	0.0006	0.690422	151.1	0.12	0.13	rs3848668	0.0845
ENSG00000131969	ABHD12B	LSDDGFHVL	LSDGGFHVL	A0101	0.004	0.451003	1141	0.5	0.13	rs35375734	0.0656
ENSG00000232125	DYTN	SGDSRLSKY	SGDSPLSKY	A0101	0.0008	0.636771	1085.7	0.5	0.13	rs56067462	0.0994
ENSG00000001460	STPG1	RLDTIISKY	RLDTIVSKY	A0101	0.0009	0.618733	246.3	0.17	0.13	rs1142057	0.6451
ENSG00000170624	SGCD	QSQPGNALY	QSRPGNALY	A0101	0.002	0.558161	127.2	0.09	0.13	rs45559835	0.0517
ENSG00000107614	TRDMT1	DSRTNSFLY	DSRTNSFLH	A0101	0.005	0.436287	747	0.4	0.13	rs11254413	0.494
ENSG00000181273	OR5AK2	FTEEKNLIL	FTEEKNLML	A0101	0.005	0.417952	1203.4	0.5	0.13	rs2853083	0.6183
ENSG00000171121	KCNMB3	YSDGDPLGV	YSDGDPLDV	A0101	0.002	0.542523	465.3	0.25	0.13	rs1170672	0.0954
ENSG00000185000	DGAT1	VSYPDNLNY	VSYPDNLTY	A0101	0.0009	0.623529	521.9	0.3	0.13	rs55962377	0.1014
ENSG00000198554	WDHD1	FSAEGTACY	FSAEGTPCY	A0101	0.0002	0.786659	22.8	0.02	0.13	rs61741224	0.1113
ENSG00000184571	PIWIL3	LTDEIRKDY	LTDEICKDY	A0101	0.0006	0.66471	49.8	0.04	0.13	rs1892722	0.5696
ENSG00000079112	CDH17	HTDFEERAY	HTDFEEREY	A0101	0.002	0.586892	26.7	0.02	0.13	rs1051624	0.5736
ENSG00000168297	PXK	NSEEHSAKY	ISEEHSAKY	A0101	0.0002	0.822344	104.5	0.08	0.13	rs140203295	0.992	in MS
ENSG00000132256	TRIM5	LTEEVAREY	LTEEVAQEY	A0101	0.002	0.602603	70.3	0.06	0.13	rs10838525	0.6153
ENSG00000096872	IFT74	MSLENQVKY	MSFENQVKY	A0101	0.003	0.472838	359.2	0.25	0.13	rs17694549	0.0547
ENSG00000168297	PXK	NSEEHSAKY	NSEEHSARY	A0101	0.0002	0.822344	104.5	0.08	0.13	rs56384862	0.6223	in MS
ENSG00000182670	TTC3	ATGTFFSHY	ATGTFFSRY	A0101	0.003	0.472398	272.4	0.17	0.13	rs62223645	0.0616
ENSG00000151718	WWC2	SSEFFTLWY	SSEVFTLWY	A0101	0.0005	0.717434	11.3	0.01	0.13	rs11734376	0.1431
ENSG00000042781	USH2A	KTSGILERY	KISGILERY	A0101	0.003	0.501324	445.8	0.25	0.13	rs10864219	0.497
ENSG00000185000	DGAT1	NLNYRDLYY	NLTYRDLYY	A0101	0.003	0.474945	355.8	0.25	0.13	rs55962377	0.1014
ENSG00000169064	ZBBX	ESLKLSNLY	ESLELSNLY	A0101	0.005	0.412875	681.2	0.4	0.12	rs35864545	0.1113
ENSG00000084674	APOB	WGERTGQLY	WGEHTGQLY	A0101	0.002	0.598989	773.1	0.4	0.12	rs533617	0.0487
ENSG00000101639	CEP192	SVDPKNLFL	SVDPKNLLL	A0101	0.005	0.425276	1039.6	0.5	0.12	rs6505780	0.6193
ENSG00000105889	STEAP1B	YAMMRSYRY	YAMRRSYRY	A0101	0.004	0.452789	452	0.25	0.12	rs16881812	0.0666
ENSG00000197057	DTHD1	VTGPQVSCY	DTGPQVSCY	A0101	0.002	0.56443	308	0.2	0.12	rs1995319	0.0656
ENSG00000130653	PNPLA7	HTNGSLWRY	HTDGSLWRY	A0101	0.002	0.563503	68.7	0.06	0.12	rs4962237	0.0765
ENSG00000105889	STEAP1B	ATSRQQYFY	ATSHQQYFY	A0101	0.002	0.570429	26.7	0.02	0.12	rs62619778	0.0666
ENSG00000184292	TACSTD2	EVDIGDAAY	DVDIGDAAY	A0101	0.003	0.504296	99.8	0.08	0.12	rs14008	0.0497
ENSG00000113492	AGXT2	LFDAEGSRY	LFDAEGNRY	A0101	0.003	0.518792	1131.1	0.5	0.12	rs37370	0.0885
ENSG00000137857	DUOX1	GSEFPQKYY	GSELPQKYY	A0101	0.003	0.500025	586.3	0.3	0.12	rs2458236	0.661
ENSG00000184908	CLCNKB	VTSTDVAEY	VTSTDVAKY	A0101	0.003	0.47772	81.5	0.07	0.12	rs2275166	0.6262
ENSG00000159339	PADI4	LLDTFNLEL	LLDTSNLEL	A0101	0.005	0.424155	835.1	0.4	0.12	rs1748020	0.0577
ENSG00000186971	KRTAP13-4	PTSCQKSCY	PASCQKSCY	A0101	0.005	0.433166	1202.1	0.5	0.12	rs2226548	0.5736
ENSG00000141337	ARSG	TSGRPFLLY	SSGRPFLLY	A0101	0.002	0.57784	158	0.12	0.12	rs1558876	0.5924
ENSG00000280314	OR8K3	LSAMSYDRY	LSAMSYDLY	A0101	0.0008	0.634583	57.3	0.05	0.12	rs960193	0.675
ENSG00000112214	FHL5	CVDCYNHLY	CMDCYNHLY	A0101	0.0006	0.685122	5	0.01	0.12	rs2252816	0.6113
ENSG00000172890	NADSYN1	LAASRASLY	LAASRASPY	A0101	0.003	0.475791	375.3	0.25	0.12	rs7121106	0.0646
ENSG00000164199	ADGRV1	ASDDPYGLF	ASDDPCGLF	A0101	0.004	0.467116	247.7	0.17	0.12	rs10037067	0.6779
ENSG00000163810	TGM4	GTAPILQQY	GSAPILQQY	A0101	0.003	0.488195	386.1	0.25	0.12	rs937838	0.0855
ENSG00000166405	RIC3	TTAEDGKYY	TTAEDGKCY	A0101	0.002	0.571196	451.4	0.25	0.11	rs55990541	0.0656
ENSG00000112319	EYA4	YTAFGQNQY	YTAFSQNQY	A0101	0.0004	0.721349	36.6	0.03	0.11	rs9493627	0.6889
ENSG00000170776	AKAP13	VTEPGTAQY	VMEPGTAQY	A0101	0.0002	0.781665	22.7	0.02	0.11	rs2061821	0.6153
ENSG00000181026	AEN	VSYHGNVLY	VSYHGDVLY	A0101	0.002	0.547634	227.7	0.15	0.11	rs8027765	0.0765
ENSG00000183914	DNAH2	NIDLAREAY	NTDLAREAY	A0101	0.0009	0.619862	581.6	0.3	0.11	rs7213894	0.6064
ENSG00000125846	ZNF133	LADPEPEFY	LADPEPELY	A0101	0.0006	0.695517	43.4	0.04	0.11	rs34099160	0.0825
ENSG00000186472	PCLO	VTCTASTSY	VTCTASASY	A0101	0.003	0.472947	618.4	0.4	0.11	rs976714	0.3608
ENSG00000103494	RPGRIP1L	PMDQAIQLY	PMDQAIRLY	A0101	0.002	0.60057	198.5	0.15	0.11	rs2302677	0.0388
ENSG00000137875	BCL2L10	RTELLLADY	RTERLLADY	A0101	0.002	0.528966	89	0.07	0.11	rs2231292	0.6769
ENSG00000197937	ZNF347	KSDGCGMVF	KSNGCGMVF	A0101	0.003	0.49206	1213.5	0.5	0.11	rs2195310	0.6461
ENSG00000187240	DYNC2H1	LTGLVWQRY	LTGQVWQRY	A0101	0.004	0.46448	258.1	0.17	0.11	rs12146610	0.0666
ENSG00000146215	CRIP3	TGDVGCYIY	IGDVGCYIY	A0101	0.002	0.535756	974.3	0.5	0.11	rs2242416	0.5765
ENSG00000110888	CAPRIN2	SSSQAYETY	SPSQAYETY	A0101	0.004	0.452434	349.4	0.2	0.11	rs17688567	0.0746
ENSG00000165899	OTOGL	MSEGIVKLY	MNEGIVKLY	A0101	0.0007	0.642793	102.3	0.08	0.11	rs1551122	0.6461
ENSG00000128242	GAL3ST1	FTSFLLLVY	FTSFLLLMY	A0101	0.002	0.60543	19.5	0.01	0.11	rs2267161	0.674
ENSG00000146247	PHIP	SQEPLQLEY	SQEPLQPEY	A0101	0.005	0.418698	1160.5	0.5	0.11	rs9350797	0.6789
ENSG00000170776	AKAP13	NTDSSLQSM	NTDSSLQSV	A0101	0.003	0.520856	604.6	0.4	0.11	rs4075254	0.6153
ENSG00000102699	PARP4	FLNDRLLVY	FRNDRLLVY	A0101	0.003	0.515359	130.3	0.1	0.11	rs9318558	0.0487
ENSG00000125846	ZNF133	GADPEPEFY	GADPEPELY	A0101	0.001	0.614607	164.4	0.12	0.11	rs34099160	0.0825
ENSG00000151779	NBAS	QNDQLCLCY	RNDQLCLCY	A0101	0.0002	0.774283	501.4	0.3	0.11	rs16862653	0.0616
ENSG00000099994	SUSD2	FTFSGRGEY	FTFNGRGEY	A0101	0.002	0.545837	127.4	0.09	0.11	rs8141797	0.0616
ENSG00000125846	ZNF133	PADPEPEFY	PADPEPELY	A0101	0.003	0.523503	355.8	0.25	0.11	rs34099160	0.0825
ENSG00000188883	KLRG2	HTQDFLARY	HTQDFLGRY	A0101	0.003	0.473784	45	0.04	0.1	rs17160911	0.1252
ENSG00000168903	BTNL3	NTNDESLIY	NTNDQSLIY	A0101	0.002	0.542323	23	0.02	0.1	rs59220426	0.0517
ENSG00000115760	BIRC6	MSDISTLGH	TSDISTLGH	A0101	0.005	0.433884	77.1	0.06	0.1	rs34996177	0.0338
ENSG00000174125	TLR1	VTVTSLCSY	VTVTSLCIY	A0101	0.005	0.413525	526.5	0.3	0.1	rs5743618	0.673
ENSG00000112977	DAP	NSFSPNLVY	NSSSPNLVY	A0101	0.003	0.507874	371.2	0.25	0.1	rs5745297	0.0795
ENSG00000083857	FAT1	FITSSGEEY	FITASGEEY	A0101	0.005	0.422413	909.1	0.5	0.1	rs2637777	0.6312
ENSG00000187144	SPATA21	QSSERTLSY	RSSERTLSY	A0101	0.0006	0.667578	78.9	0.06	0.1	rs4661746	0.6839
ENSG00000183784	C9orf66	PSAELASRY	PSAELASGY	A0101	0.004	0.449221	519.8	0.3	0.1	rs540473	0.5676
ENSG00000163116	STPG2	DSTLGPAYY	DSTLGPAYH	A0101	0.004	0.444261	544.7	0.3	0.1	rs17558193	0.5974
ENSG00000197355	UAP1L1	RASDGSLLY	RVSDGSLLY	A0101	0.003	0.517807	97	0.08	0.1	rs7037849	0.6004
ENSG00000172457	OR9G4	LSGVFLMLY	LFGVFLMLY	A0101	0.003	0.493258	69.5	0.06	0.1	rs11228763	0.1004
ENSG00000180210	F2	SSTMGPWCY	SSTTGPWCY	A0101	0.002	0.551604	188.6	0.15	0.1	rs5896	0.1213
ENSG00000212721	KRTAP4-11	GVSCHTTCY	RVSCHTTCY	A0101	0.005	0.42695	881.1	0.4	0.1	rs349771	0.661
ENSG00000173801	JUP	YGDDLDATY	YGDDMDATY	A0101	0.0006	0.67251	90.6	0.07	0.1	rs1126821	0.7435
ENSG00000157927	RADIL	SSSAEDFCY	SSSTEDFCY	A0101	0.004	0.455738	61.1	0.05	0.1	rs3816854	0.0666
ENSG00000183273	CCDC60	YMDKEVINL	YMDKEIINL	A0201	0.0005	0.683744	8.3	0.09	0.36	rs1064319	0.326
ENSG00000101425	BPI	KLQPYFQTL	ELQPYFQTL	A0201	0.003	0.551198	20	0.3	0.34	rs4358188	0.4632
ENSG00000141298	SSH2	FMQSHLENA	FMQSHSENA	A0201	0.005	0.463081	20	0.3	0.34	rs2289629	0.335
ENSG00000279961	OR5R1	KMVSVFYTV	KMASVFYTV	A0201	0.005	0.462451	4	0.02	0.34	rs998544	0.3708
ENSG00000137806	NDUFAF1	KLLHGTYFL	KLLRGTYFL	A0201	0.002	0.563397	3.5	0.01	0.33	rs1899	0.2724
ENSG00000185261	KIAA0825	SLMETIFKI	SLMEAIFKI	A0201	0.0003	0.72993	3	0.01	0.33	rs29910	0.2863
ENSG00000106012	IQCE	VLDEAVVVL	VLDEAAVVL	A0201	0.002	0.561908	20.3	0.3	0.32	rs2293404	0.326
ENSG00000112159	MDN1	SLYSSMVGA	SLHSSMVGA	A0201	0.005	0.464538	20	0.3	0.32	rs9294445	0.4602
ENSG00000183423	LRIT3	GMSEAVVTV	GLSEAVVTV	A0201	0.0007	0.662587	7.1	0.07	0.32	rs764205	0.3608
ENSG00000240720	LRRD1	ALPSAIYNL	ALPSAIYNI	A0201	0.003	0.533185	19.2	0.25	0.32	rs6465353	0.3926
ENSG00000177710	SLC35G5	GLLGCVPGL	GLLGSVPGL	A0201	0.001	0.620736	10.8	0.12	0.32	rs2736269	0.3171
ENSG00000114744	COMMD2	LLSELAPSL	ILSELAPSL	A0201	0.004	0.500977	8.7	0.1	0.32	rs9843784	0.4085
ENSG00000007541	PIGQ	RMSRALWTL	RMSCALWTL	A0201	0.002	0.574318	10.1	0.12	0.32	rs1045277	0.4324
ENSG00000185294	SPPL2C	LLASLCTTV	LLASLCATV	A0201	0.0009	0.629542	11.9	0.15	0.32	rs62054815	0.2396
ENSG00000085415	SEH1L	SLGSTIPSL	SLGSNIPSL	A0201	0.002	0.57893	36.3	0.5	0.31	rs6505776	0.3797
ENSG00000168014	C2CD3	ALAEQEPAL	ALAEREPAL	A0201	0.002	0.612482	34.3	0.5	0.31	rs826058	0.3091
ENSG00000274529	SEBOX	SLSDLIYAL	SLSDLIYAS	A0201	0.0001	0.800779	3.7	0.02	0.3	rs9910163	0.2416
ENSG00000138162	TACC2	ALAPTSPGV	ALAPASPGV	A0201	0.003	0.535201	9	0.1	0.3	rs11200387	0.17
ENSG00000166825	ANPEP	NLMDQYNEV	NLMDQYSEV	A0201	0.001	0.620987	7.6	0.08	0.3	rs25651	0.2962
ENSG00000165501	LRR1	TLQKSLWSL	TLQKSLRSL	A0201	0.001	0.622743	19.4	0.25	0.3	rs7148147	0.2296
ENSG00000165501	LRR1	TLQKSLWSL	ALQKSLWSL	A0201	0.001	0.622743	19.4	0.25	0.3	rs61754305	0.9831
ENSG00000214711	CAPN14	MLSDDICQL	MLSDDVCQL	A0201	0.0002	0.76574	8.2	0.09	0.3	rs4592896	0.2256
ENSG00000162341	TPCN2	YLLELLLKV	YLLEMLLKV	A0201	0.0001	0.817111	2.7	0.01	0.29	rs35264875	0.1988
ENSG00000112053	SLC26A8	AMNAYLAAV	AMSAYLAAV	A0201	0.002	0.561146	4.3	0.03	0.29	rs17707331	0.1402
ENSG00000101680	LAMA1	RISDISVEV	RISDISMEV	A0201	0.005	0.469699	13.8	0.17	0.29	rs662471	0.3012
ENSG00000165632	TAF3	KLFEEKEKV	KLFEEKEKA	A0201	0.002	0.561732	25.3	0.4	0.29	rs1244229	0.2624
ENSG00000179055	OR13D1	CLTSLLHTV	CLTSLLQTV	A0201	0.004	0.492064	24.8	0.4	0.29	rs10820709	0.3151
ENSG00000161996	WDR90	FLWDVLATT	FLWDVLAPT	A0201	0.003	0.543501	6.4	0.06	0.29	rs4984906	0.3718
ENSG00000006555	TTC22	AVADDLDAV	AVADDLDAL	A0201	0.005	0.459434	32	0.5	0.29	rs671108	0.2356
ENSG00000169327	OR5AU1	SLLKSLSFL	SLLKSFSFL	A0201	0.003	0.514607	15.7	0.2	0.29	rs4982419	0.2376
ENSG00000137509	PRCP	FMWDVAEDL	FMWDVAEEL	A0201	0.003	0.536164	4.8	0.04	0.28	rs2229437	0.1869
ENSG00000197437	OR13G1	ALLSMVLAI	ALLSMVMAI	A0201	0.003	0.513433	11.9	0.15	0.28	rs28556931	0.3519
ENSG00000189350	FAM179A	KLHDVCLAV	KLHDVCLVV	A0201	0.0004	0.689049	11	0.12	0.28	rs6721861	0.3191
ENSG00000179826	MRGPRX3	FLFSGANSV	FLFSGADSV	A0201	0.002	0.557472	2.9	0.01	0.28	rs4274188	0.2227
ENSG00000215910	C1orf167	SLQDACWTL	SLQDACRTL	A0201	0.0001	0.848161	13.5	0.17	0.28	rs6699881	0.2714
ENSG00000172487	OR8J1	ALMACDRYV	ALMAYDRYV	A0201	0.005	0.478267	10.7	0.12	0.28	rs10896290	0.328
ENSG00000116580	GON4L	ALSSVDPEV	ALSSMDPEV	A0201	0.005	0.478621	16.8	0.25	0.28	rs2297775	0.2972
ENSG00000177398	UMODL1	FINNSIVYL	FINDSIVYL	A0201	0.005	0.472048	8.2	0.09	0.28	rs220159	0.3499
ENSG00000160401	CFAP157	RLLSYITRV	RLLSSITRV	A0201	0.0004	0.696634	4.2	0.03	0.27	rs497632	0.3986
ENSG00000179532	DNHD1	RLLQELYSV	RLLQELHSV	A0201	0.0005	0.674815	3.8	0.02	0.27	rs4758423	0.3549
ENSG00000164989	CCDC171	QLQELNYRL	QLQELNYKL	A0201	0.002	0.589765	30.5	0.4	0.27	rs1539172	0.4742
ENSG00000212123	PRR22	YLLELQPYL	YLLEPQPYL	A0201	0.0005	0.680572	2	0.01	0.27	rs3745640	0.165
ENSG00000099834	CDHR5	ALLGLTVLV	ALLGLAVLV	A0201	0.002	0.578339	7.6	0.08	0.27	rs7108757	0.2137
ENSG00000205085	FAM71F2	RIYDWLQRI	RIYDRLQRI	A0201	0.005	0.461391	27.3	0.4	0.27	rs6467210	0.2913
ENSG00000173335	CST9	FLATVEFAL	FFATVEFAL	A0201	0.004	0.495445	3	0.01	0.27	rs2983640	0.3698
ENSG00000175877	WBSCR28	SLLGILLQV	SLLGNLLQV	A0201	0.0003	0.718054	5.9	0.05	0.27	rs11770052	0.2744
ENSG00000132677	RHBG	FLAGTVSTL	FLARTVSTL	A0201	0.0005	0.679151	8	0.09	0.27	rs3748569	0.5905
ENSG00000164675	IQUB	SMEDSLATV	SVEDSLATV	A0201	0.002	0.564252	23.7	0.4	0.27	rs10255061	0.2863
ENSG00000197721	CR1L	SLWDSSVPV	SLWNSSVPV	A0201	0.004	0.502417	3.1	0.01	0.27	rs12729569	0.2535
ENSG00000154277	UCHL1	MLNKVLYRL	MLNKVLSRL	A0201	0.002	0.590596	9.4	0.1	0.27	rs5030732	0.1809
ENSG00000132182	NUP210	VLASIEAEL	VLASIEPEL	A0201	0.004	0.502604	21.5	0.3	0.27	rs2280085	0.165
ENSG00000283368	AC018638.1	RIYDWLQRI	RIYDRLQRI	A0201	0.005	0.461391	27.3	0.4	0.27	rs6467210	0.2913
ENSG00000130226	DPP6	RIQDKLPTV	RIQDKLLTV	A0201	0.002	0.568499	27.2	0.4	0.27	rs3734960	0.2644
ENSG00000162398	LEXM	KLGPGSYNL	KLGPCSYNL	A0201	0.003	0.543333	35.1	0.5	0.27	rs9782980	0.4095
ENSG00000279051	OR6Q1	YLLSQLTFC	YLLSQLTFY	A0201	0.002	0.610006	30.4	0.4	0.27	rs2513726	0.2913
ENSG00000012822	CALCOCO1	KLAELGLHL	RLAELGLHL	A0201	0.003	0.541548	14.9	0.2	0.27	rs3741659	0.17
ENSG00000100376	FAM118A	TLHDQIFQA	TLRDQIFQA	A0201	0.003	0.534978	17.5	0.25	0.26	rs6007594	0.2724
ENSG00000136247	ZDHHC4	AMHGLLHYL	AVHGLLHYL	A0201	0.0005	0.680729	7.4	0.08	0.26	rs11559146	0.2813
ENSG00000005100	DHX33	YLYEGGISC	YLYEGGISR	A0201	0.0007	0.663041	27.8	0.4	0.26	rs8069315	0.1233
ENSG00000188991	SLC15A5	KLCSLLTGV	KRCSLLTGV	A0201	0.0004	0.696942	11.6	0.15	0.26	rs1852450	0.4235
ENSG00000197465	GYPE	LLLSGIVSI	LLLSAIVSI	A0201	0.003	0.550893	7.9	0.08	0.26	rs1132785	0.2763
ENSG00000196248	OR10S1	RVMAGLLTL	KVMAGLLTL	A0201	0.005	0.473915	23.9	0.4	0.26	rs17686210	0.2903
ENSG00000102699	PARP4	FLQAKQIAL	FLQAKQITL	A0201	0.005	0.479807	17.1	0.25	0.26	rs2275660	0.2237
ENSG00000101447	FAM83D	LLSEGLDEL	LLSEGLDEV	A0201	0.002	0.61565	11.4	0.15	0.26	rs3752290	0.3429
ENSG00000142733	MAP3K6	ILANDPIQV	ILANDPTQV	A0201	0.003	0.517749	14.5	0.2	0.26	rs1138294	0.3777
ENSG00000168411	RFWD3	GLANGSVLV	GLANGSILV	A0201	0.004	0.508894	24.1	0.4	0.26	rs7193541	0.3936
ENSG00000248144	ADH1C	SLDALITNV	SLDALITNI	A0201	0.0009	0.634447	12.5	0.15	0.26	rs698	0.4046
ENSG00000086570	FAT2	AMWMGFYQL	AIWMGFYQL	A0201	0.003	0.551971	6.8	0.07	0.26	rs6650971	0.2843
ENSG00000075290	WNT8B	SLFTCVLQL	CLFTCVLQL	A0201	0.002	0.600807	13.1	0.17	0.26	rs3793771	0.2008
ENSG00000130479	MAP1S	YLLDGLVRL	CLLDGLVRL	A0201	0.0001	0.929691	2.4	0.01	0.26	rs12983721	0.2843
ENSG00000163482	STK36	LLIDVLADL	LLIGVLADL	A0201	0.004	0.504755	10	0.12	0.26	rs1863704	0.3757
ENSG00000111817	DSE	YIIDENPEV	YITDENPEV	A0201	0.002	0.573608	6.4	0.06	0.26	rs10485183	0.2734
ENSG00000160299	PCNT	ALQDALCRL	ALQDALRRL	A0201	0.0001	0.790382	35.9	0.5	0.26	rs7279204	0.1312
ENSG00000183313	OR52L1	SMLAAINLV	SMLAAIDLV	A0201	0.005	0.466266	6.8	0.07	0.26	rs4501959	0.1879
ENSG00000115155	OTOF	KLIGTFCMV	KLIGTFRMV	A0201	0.003	0.553418	6.5	0.06	0.26	rs13031859	0.4642
ENSG00000171051	FPR1	FLCKFLFTI	FLCKFVFTI	A0201	0.001	0.622133	10.3	0.12	0.26	rs2070745	0.3718
ENSG00000197465	GYPE	LLLSGIVSI	LLLSEIVSI	A0201	0.003	0.550893	7.9	0.08	0.26	rs1132785	0.2763
ENSG00000160867	FGFR4	ALLGILLSV	ALLGVLLSV	A0201	0.0003	0.735484	5	0.04	0.25	rs1966265	0.1799
ENSG00000100336	APOL4	VLAPFTAGL	MLAPFTAGL	A0201	0.004	0.491814	5.7	0.05	0.25	rs132700	0.3191
ENSG00000196600	SLC22A25	ALASLVMIL	ALASLMMIL	A0201	0.005	0.470491	23.9	0.4	0.25	rs6591771	0.4473
ENSG00000187144	SPATA21	LLMGFSLTL	LLMGFSVTL	A0201	0.0009	0.628462	5.4	0.04	0.25	rs525409	0.2416
ENSG00000113212	PCDHB7	YLLVALASV	YLVVALASV	A0201	0.003	0.545164	3.8	0.02	0.25	rs1811237	0.2465
ENSG00000164674	SYTL3	FLGEVIISL	FLGEVIIPL	A0201	0.0003	0.710738	3.8	0.02	0.25	rs901363	0.328
ENSG00000182652	OR4Q3	YLAVMNPQL	YLTVMNPQL	A0201	0.005	0.470124	6.5	0.06	0.25	rs17210864	0.1481
ENSG00000104774	MAN2B1	SQLEALVGL	NQLEALVGL	A0201	0.005	0.470405	23.6	0.4	0.25	rs35836657	0.1342
ENSG00000146574	CCZ1B	RMDESLNIV	RMEESLNIV	A0201	0.005	0.472751	14.5	0.2	0.25	rs145992513	0.2227
ENSG00000264424	MYH4	KQIDSLQRV	EQIDSLQRV	A0201	0.005	0.464306	30.3	0.4	0.25	rs11651295	0.334
ENSG00000183798	EMILIN3	ILDNLVAEV	ILDSLVAEV	A0201	0.0007	0.650716	6.5	0.06	0.25	rs2235592	0.2127
ENSG00000168038	ULK4	LLASHTAEL	LLASHTTEL	A0201	0.002	0.608764	16.6	0.25	0.25	rs1052501	0.1899
ENSG00000174718	KIAA1551	QLLNSVLTL	QLPNSVLTL	A0201	0.002	0.57406	37.3	0.5	0.25	rs2166807	0.2107
ENSG00000137474	MYO7A	KIADKVISV	KIADKVLSV	A0201	0.0005	0.674403	8.6	0.1	0.25	rs948962	0.5
ENSG00000144401	METTL21A	AMLERQFTV	AMLERQFIV	A0201	0.0007	0.653698	3.2	0.01	0.25	rs2551949	0.169	in MS
ENSG00000124570	SERPINB6	YLLRVANRL	YLLRMANRL	A0201	0.005	0.458752	20.6	0.3	0.25	rs2295769	0.2992
ENSG00000204962	PCDHA8	SLQNGILFV	NLQNGILFV	A0201	0.002	0.569215	10.3	0.12	0.25	rs3756331	0.4662
ENSG00000197273	GUCA2A	FLLSALCLL	FLLFALCLL	A0201	0.0007	0.661192	4.3	0.03	0.25	rs2071499	0.3887
ENSG00000148288	GBGT1	LLAGTSFSV	LLAGTSLSV	A0201	0.002	0.564094	6.1	0.05	0.25	rs2073924	0.1829
ENSG00000135744	AGT	LLLSMVVGV	LLLSTVVGV	A0201	0.002	0.580929	5.4	0.04	0.25	rs4762	0.1302
ENSG00000204657	OR2H2	VLTSYLLTL	VFTSYLLTL	A0201	0.002	0.567326	21.4	0.3	0.25	rs3129034	0.3797
ENSG00000188738	FSIP2	ILYAFSHNV	ILYAFSHNM	A0201	0.003	0.524546	2.8	0.01	0.25	rs13003744	0.3658
ENSG00000127515	OR7A10	VLASWITSV	VLASWIMSV	A0201	0.0008	0.643539	3.9	0.02	0.25	rs12972670	0.1541
ENSG00000197386	HTT	ALHGILYVL	ALHGVLYVL	A0201	0.003	0.544503	25.1	0.4	0.25	rs362272	0.3091
ENSG00000188554	NBR1	ALMARLFEM	ALMAHLFEM	A0201	0.002	0.579265	4.9	0.04	0.25	rs8482	0.3638
ENSG00000124203	ZNF831	SLAAVSVAL	SLAAASVAL	A0201	0.003	0.522238	15.6	0.2	0.24	rs56057707	0.1899
ENSG00000073146	MOV10L1	FALEHIIHL	FALEHVIHL	A0201	0.005	0.465497	29	0.4	0.24	rs2340601	0.2356
ENSG00000072609	CHFR	MLTESLMAL	MLTESLVAL	A0201	0.001	0.625887	6.5	0.06	0.24	rs2306536	0.2058
ENSG00000283495	AC096949.1	ALMDVSYRL	ALMDVPYRL	A0201	0.0001	0.843431	2.8	0.01	0.24	rs3753494	0.1551
ENSG00000144712	CAND2	SLAEHMPVL	SLAEHMLVL	A0201	0.002	0.577151	10.2	0.12	0.24	rs2305397	0.4225
ENSG00000112769	LAMA4	ALDQALNYV	ALDQALNHV	A0201	0.0008	0.64163	7.8	0.08	0.24	rs1050348	0.3499
ENSG00000135502	SLC26A10	TLASLLTAL	TLASLLTTL	A0201	0.002	0.60938	24	0.4	0.24	rs923828	0.5626
ENSG00000227124	ZNF717	KLFSYKSSL	KLFSCKSSL	A0201	0.005	0.46011	34.8	0.5	0.24	rs142370851	0.3042
ENSG00000176742	OR51V1	ILWGIIREI	ILWWIIREI	A0201	0.002	0.57718	22.2	0.3	0.24	rs11512276	0.1849
ENSG00000133488	SEC14L4	KLFPMAFNL	KLFPVAFNL	A0201	0.003	0.51654	5.1	0.04	0.24	rs17738540	0.2296
ENSG00000108878	CACNG1	SLALLLFSL	GLALLLFSL	A0201	0.005	0.480542	17.7	0.25	0.24	rs1799938	0.1322
ENSG00000179532	DNHD1	FLDSPVMTA	FLDSQVMTA	A0201	0.005	0.470316	18	0.25	0.24	rs11605196	0.1789
ENSG00000175877	WBSCR28	ALWAGLALI	ALRAGLALI	A0201	0.002	0.571173	8.1	0.09	0.24	rs13227841	0.3231
ENSG00000140527	WDR93	HLFDQSWEI	LLFDQSWEI	A0201	0.002	0.557802	2.8	0.01	0.24	rs4287542	0.4026
ENSG00000148408	CACNA1B	KVMDFVVVL	NVMDFVVVL	A0201	0.004	0.490535	9.5	0.12	0.24	rs4422842	0.1362
ENSG00000176742	OR51V1	ILWGIIREI	ILWRIIREI	A0201	0.002	0.57718	22.2	0.3	0.24	rs11512276	0.1849
ENSG00000007129	CEACAM21	KLSWFNHML	KLSWFNHVL	A0201	0.003	0.523977	12	0.15	0.24	rs2302188	0.2654
ENSG00000237765	FAM200B	ILNELNLKL	ILNELSLKL	A0201	0.002	0.582096	13.6	0.17	0.24	rs4235380	0.2763
ENSG00000185758	CLDN24	SLLGWILSI	SFLGWILSI	A0201	0.002	0.607376	4.6	0.03	0.24	rs7688467	0.2058
ENSG00000108825	PTGES3L-AARSD1	LLAGAPASV	LLAGPPASV	A0201	0.003	0.528266	20	0.3	0.24	rs542286842	0.2505
ENSG00000162688	AGL	ALMDVSYRL	ALMDVPYRL	A0201	0.0001	0.843431	2.8	0.01	0.24	rs3753494	0.1551
ENSG00000119004	CYP20A1	KLTPVSAQL	KLTPVSAQF	A0201	0.004	0.500289	32.7	0.5	0.24	rs1048013	0.4394
ENSG00000169488	OR4K15	ILNPVMYTL	ILNPVIYTL	A0201	0.002	0.563758	5.6	0.05	0.24	rs10135467	0.2227
ENSG00000127507	ADGRE2	YLATLTWML	YLATFTWML	A0201	0.0009	0.631261	2.3	0.01	0.24	rs2524383	0.2793
ENSG00000266967	AARSD1	LLAGAPASV	LLAGPPASV	A0201	0.003	0.528266	20	0.3	0.24	rs542286842	0.2505
ENSG00000186190	BPIFB3	ALGSMEFSL	ALGSVEFSL	A0201	0.005	0.483759	30.4	0.4	0.23	rs4911290	0.3867
ENSG00000213865	C8orf44	RLSKGSWSL	RLSKGFWSL	A0201	0.002	0.610269	24.8	0.4	0.23	rs1057463	0.2922
ENSG00000108242	CYP2C18	YLIPKGMTI	YLIPKGTTI	A0201	0.005	0.459081	14.4	0.2	0.23	rs1126545	0.1451
ENSG00000135220	UGT2A3	FLLACVATA	FLLTCVATA	A0201	0.003	0.527169	6.4	0.06	0.23	rs13128286	0.163
ENSG00000176231	OR10H4	ALMATTYAV	ALMATTYTV	A0201	0.0007	0.656589	2.7	0.01	0.23	rs11880184	0.2644
ENSG00000010322	NISCH	ALAPAPAEV	ALAPAPVEV	A0201	0.002	0.588658	11.1	0.15	0.23	rs887515	0.1759	in MS
ENSG00000197273	GUCA2A	FLLFALCLL	FLLSALCLL	A0201	0.005	0.468041	11.7	0.15	0.23	rs2071499	0.6113
ENSG00000187010	RHD	ALMSGLLTV	ALTSGLLTV	A0201	0.0001	0.823528	3	0.01	0.23	rs61740966	0.2704
ENSG00000203661	OR2T5	KLDFILMGL	RLDFILMGL	A0201	0.003	0.524862	11.2	0.15	0.23	rs1770043	0.2386
ENSG00000137877	SPTBN5	FLQSVVIKV	FLQSVVVKV	A0201	0.001	0.620746	8	0.09	0.23	rs12708402	0.2684
ENSG00000142698	C1orf94	ILGDSNLEV	ILGDSNLQV	A0201	0.002	0.572779	14.6	0.2	0.23	rs1382602	0.2376
ENSG00000164749	HNF4G	MMYKDILLL	MIYKDILLL	A0201	0.005	0.478475	8.6	0.09	0.23	rs1805098	0.4105
ENSG00000159339	PADI4	YLTGVEISL	YLTAVEISL	A0201	0.002	0.561654	12.6	0.17	0.23	rs874881	0.4463
ENSG00000075826	SEC31B	AVMGRSWEV	SVMGRSWEV	A0201	0.002	0.55627	4.7	0.03	0.23	rs2295774	0.1909
ENSG00000137675	MMP27	SIYGGLPKV	SIYGGLPKE	A0201	0.003	0.544223	5.3	0.04	0.23	rs1276286	0.4443
ENSG00000036565	SLC18A1	FLEEEITRV	FLEEETTRV	A0201	0.002	0.574011	6.9	0.07	0.23	rs1390938	0.2535
ENSG00000204536	CCHCR1	KLLDTMQHL	KLLETMQHL	A0201	0.0003	0.699979	9.2	0.1	0.23	rs130067	0.2087
ENSG00000112053	SLC26A8	KLDPEASSV	KLDPEASSI	A0201	0.003	0.516512	25	0.4	0.23	rs2295852	0.3529
ENSG00000187010	RHD	LMSGLLTGL	LTSGLLTGL	A0201	0.003	0.514542	21.8	0.3	0.23	rs61740966	0.2704
ENSG00000105383	CD33	LLWAGVLAM	LLWAGALAM	A0201	0.005	0.476487	24	0.4	0.23	rs12459419	0.3101
ENSG00000222036	POTEM	GLMPAASSV	GSMPAASSV	A0201	0.004	0.486045	9.4	0.1	0.22	rs201262647	0.2525
ENSG00000130943	PKDREJ	KLSDKLVRI	KLNDKLVRI	A0201	0.0003	0.705653	29.3	0.4	0.22	rs6008384	0.16
ENSG00000060237	WNK1	TLSPEIITV	TLSPEMITV	A0201	0.002	0.616334	12.1	0.15	0.22	rs12828016	0.3877
ENSG00000140299	BNIP2	SLPPGLLTV	SLPPGLLTA	A0201	0.003	0.518625	9.9	0.12	0.22	rs3087328	0.5577
ENSG00000165899	OTOGL	KMNEGIVKL	KMSEGIVKL	A0201	0.0002	0.755025	13.5	0.17	0.22	rs1551122	0.3539
ENSG00000162946	DISC1	KLVDCLSSA	KLVDCLSRA	A0201	0.004	0.493452	12.7	0.17	0.22	rs821616	0.2873
ENSG00000122859	NEUROG3	GLLGATFSA	GLLGATSSA	A0201	0.005	0.463308	14.7	0.2	0.22	rs4536103	0.334
ENSG00000187689	AMTN	CLLGSTWSL	CLLGSTRSL	A0201	0.003	0.537473	8.4	0.09	0.22	rs35286445	0.164
ENSG00000181001	OR52N1	MLMALDHYV	MLMALDHCV	A0201	0.003	0.529151	2	0.01	0.22	rs10769224	0.332
ENSG00000187537	POTEG	GLMPAASSV	GSMPAASSV	A0201	0.004	0.486045	9.4	0.1	0.22	rs28406802	0.2137
ENSG00000170054	SERPINA9	TLIKWSHSL	TLRKWSHSL	A0201	0.002	0.565591	14.5	0.2	0.22	rs28618118	0.3101
ENSG00000206075	SERPINB5	ALSNVVHKV	ALSNVIHKV	A0201	0.0003	0.701865	18.1	0.25	0.22	rs1455555	0.4662
ENSG00000145476	CYP4V2	LLWGAASAV	LLWGAASAL	A0201	0.004	0.502089	11.5	0.15	0.22	rs1055138	0.5239
ENSG00000138182	KIF20B	SLMENTFKC	SHMENTFKC	A0201	0.0003	0.741053	27.7	0.4	0.22	rs3758388	0.2416
ENSG00000181518	OR8D4	YIDELLILV	YIDELLIFV	A0201	0.002	0.580958	3.9	0.02	0.22	rs10790610	0.3141
ENSG00000221954	OR4C12	MLNPVVYTL	MLNPLVYTL	A0201	0.001	0.622616	3.5	0.01	0.22	rs4598671	0.4076
ENSG00000106608	URGCP	SLATLLLGL	SLATLLMGL	A0201	0.002	0.576724	13.6	0.17	0.22	rs2232108	0.4602
ENSG00000116032	GRIN3B	MLLDVLVAV	TLLDVLVAV	A0201	0.0002	0.749435	2.5	0.01	0.22	rs2240154	0.1252
ENSG00000169214	OR6F1	ILSSCLITL	ILSSCLITF	A0201	0.0009	0.634763	12.8	0.17	0.22	rs2282316	0.2058
ENSG00000132677	RHBG	FLARTVSTL	FLAGTVSTL	A0201	0.003	0.547113	11.2	0.15	0.22	rs3748569	0.4095
ENSG00000105877	DNAH11	SLIEDELML	SLTEDELML	A0201	0.002	0.556655	24.1	0.4	0.22	rs12537531	0.4245
ENSG00000149084	HSD17B12	YLIHALMGL	YLIHALMGS	A0201	0.002	0.612966	3.9	0.02	0.22	rs11555762	0.3211
ENSG00000172146	OR1A1	MLNSFIYSL	MLNPFIYSL	A0201	0.0007	0.654258	3	0.01	0.22	rs769427	0.492
ENSG00000176148	TCP11L1	RLAEFIIGM	KLAEFIIGM	A0201	0.002	0.568491	7	0.07	0.21	rs2273549	0.1948
ENSG00000186113	OR5D14	MLNPPIYSL	MLNPLIYSL	A0201	0.004	0.490844	6.3	0.06	0.21	rs297055	0.2525
ENSG00000204140	CLPSL1	LLFSFLFLL	LLFFFLFLL	A0201	0.003	0.533192	7.5	0.08	0.21	rs34109614	0.2992
ENSG00000165124	SVEP1	GLLPSLHAL	GMLPSLHAL	A0201	0.0004	0.688499	10.3	0.12	0.21	rs7863519	0.1918
ENSG00000188994	ZNF292	ALNSCTTSV	ALNSCTTSI	A0201	0.002	0.592458	18	0.25	0.21	rs9362415	0.4692
ENSG00000188738	FSIP2	KLYQRVMEV	KLYQRVREV	A0201	0.0006	0.66393	6.1	0.05	0.21	rs2161036	0.508
ENSG00000104763	ASAH1	LMLDKAPML	LMLDKAPVL	A0201	0.003	0.539526	9.7	0.12	0.21	rs1071645	0.4761
ENSG00000166750	SLFN5	FLLRNGYSL	FLLRNGYSP	A0201	0.004	0.493257	3.9	0.02	0.21	rs11651240	0.4751
ENSG00000187475	HIST1H1T	KLITEAFSV	KLITEALSV	A0201	0.005	0.472344	4.8	0.04	0.21	rs2051542	0.0865
ENSG00000144488	ESPNL	LLLKGMHGL	LLLKGVHGL	A0201	0.002	0.588479	16.6	0.25	0.21	rs73102303	0.1113
ENSG00000165124	SVEP1	MLDGLLPSL	MLDGMLPSL	A0201	0.0005	0.684062	6.2	0.06	0.21	rs7863519	0.1918
ENSG00000204351	SKIV2L	GLLSLSCML	GLLSLSCLL	A0201	0.003	0.526864	21.7	0.3	0.21	rs437179	0.2167
ENSG00000271425	NBPF10	LLDEKGPKV	LLDEKGPEV	A0201	0.002	0.578991	30	0.4	0.21	rs371947186	0.1034
ENSG00000120915	EPHX2	ALAQAGYQV	ALAQAGYRV	A0201	0.004	0.50852	27.4	0.4	0.21	rs751141	0.0934
ENSG00000146085	MUT	ALAEHCLAA	ALAERCLAA	A0201	0.0007	0.657626	34.3	0.5	0.21	rs1141321	0.331
ENSG00000172590	MRPL52	ALGTVLFSV	ALVTVLFSV	A0201	0.003	0.541113	5.9	0.05	0.21	rs1135641	0.4871
ENSG00000101004	NINL	LLEEKVHAL	LLEEKVRAL	A0201	0.002	0.564484	38.6	0.5	0.21	rs17857107	0.0954
ENSG00000213465	ARL2	LLVEEVLEL	LLVEEALEL	A0201	0.002	0.568213	10.1	0.12	0.21	rs664226	0.3936
ENSG00000196689	TRPV1	SMYNEILML	SMYNEILIL	A0201	0.002	0.613273	11.7	0.15	0.21	rs222747	0.2475
ENSG00000164818	DNAAF5	KLFSILSTA	KLFSILSTV	A0201	0.004	0.487067	14.2	0.17	0.21	rs4720951	0.4632
ENSG00000237515	SHISA9	RLYDNLLFM	RLYDNLLFT	A0201	0.003	0.551335	8	0.09	0.21	rs9938751	0.1571
ENSG00000153208	MERTK	ILIGLILYI	ILIGLVLYI	A0201	0.005	0.46141	9.6	0.12	0.21	rs2230515	0.3748
ENSG00000136280	CCM2	SLSAYNIKL	SLSAYNVKL	A0201	0.002	0.568169	28.4	0.4	0.21	rs11552377	0.174
ENSG00000129646	QRICH2	HLMGQLSSL	HLMGELSSL	A0201	0.0008	0.639138	18.3	0.25	0.21	rs2279052	0.2753
ENSG00000129566	TEP1	YLVQSLRSL	CLVQSLRSL	A0201	0.005	0.479056	33.5	0.5	0.21	rs1713456	0.1889
ENSG00000197658	SLC22A24	ILTPGICSV	IVTPGICSV	A0201	0.002	0.607606	7.8	0.08	0.2	rs948060	0.1541
ENSG00000071909	MYO3B	FLQKQLAEV	FLQKQLAKV	A0201	0.002	0.615313	4.2	0.03	0.2	rs4668246	0.4056
ENSG00000182783	OR2T29	FLASGCWSL	FLASGCWFL	A0201	0.0001	0.84797	3.1	0.01	0.2	rs533808122	0.2555
ENSG00000185775	SPATA31A6	QLFWGLLSL	QLFWGLPSL	A0201	0.004	0.508203	11.9	0.15	0.2	rs11261835	0.4891
ENSG00000140876	NUDT7	GLHPHQVEV	GLRPHQVEV	A0201	0.004	0.492598	37.7	0.5	0.2	rs308925	0.2336
ENSG00000121797	CCRL2	SLFKLVFAV	SLFKLVFAI	A0201	0.002	0.596346	4.3	0.03	0.2	rs3204850	0.0934
ENSG00000165233	CARD19	FLADDLGRL	FLADDLGGL	A0201	0.003	0.547346	8.8	0.1	0.2	rs56145587	0.1123
ENSG00000248746	ACTN3	KLLETIDRL	KLLETIDQL	A0201	0.0005	0.685955	12.1	0.15	0.2	rs1671064	0.4394
ENSG00000127481	UBR4	MMAPANENL	MMATANENL	A0201	0.004	0.485655	20.1	0.3	0.2	rs565398684	0.2187
ENSG00000185385	OR7A17	VLGNLLITL	VLGNLLIIL	A0201	0.003	0.517989	38.6	0.5	0.2	rs10405129	0.3161
ENSG00000105792	CFAP69	RLLRAVVYL	RLLRAMVYL	A0201	0.002	0.558731	10.4	0.12	0.2	rs1029365	0.2117
ENSG00000140263	SORD	GLLGCKPEV	GQLGCKPEV	A0201	0.004	0.490619	29	0.4	0.2	rs55739437	0.1799
ENSG00000280090	OR8B4	YLRDVLPLL	YLCDVLPLL	A0201	0.003	0.53642	7.7	0.08	0.2	rs4057749	0.1988
ENSG00000179344	HLA-DQB1	LMLSMLSSL	LMLAMLSSL	A0201	0.003	0.522768	13.7	0.17	0.2	rs3891176	0.1769
ENSG00000162641	AKNAD1	RLLEWKQNV	RLLEWKQKV	A0201	0.003	0.54453	7.9	0.08	0.2	rs7551421	0.4195
ENSG00000129988	LBP	ALARALLSI	ALARALPSI	A0201	0.005	0.459762	26.5	0.4	0.2	rs2232580	0.0785
ENSG00000165392	WRN	FLLPSSKTV	LLLPSSKTV	A0201	0.003	0.539451	10.6	0.12	0.2	rs1801195	0.4404
ENSG00000129988	LBP	ALLSILLAL	ALPSILLAL	A0201	0.0005	0.679281	12	0.15	0.2	rs2232580	0.0785
ENSG00000254521	SIGLEC12	FLYFCIIFV	FLSFCIIFV	A0201	0.005	0.481531	20.8	0.3	0.2	rs3752135	0.1412
ENSG00000172967	XKR3	TLAFFIASL	TLALFIASL	A0201	0.005	0.471204	20.9	0.3	0.2	rs5748623	0.3718
ENSG00000196242	OR2C3	ALNPVIYTL	ALNPLIYTL	A0201	0.0003	0.719834	6.9	0.07	0.2	rs6702693	0.173
ENSG00000196867	ZFP28	KLYPGSLGL	KLHPGSLGL	A0201	0.002	0.58334	9.4	0.1	0.19	rs379214	0.4384
ENSG00000182782	HCAR2	FLLEFLLPL	FLLEFFLPL	A0201	0.005	0.466812	2.2	0.01	0.19	rs676823	0.0219
ENSG00000174886	NDUFA11	ALIESLLNA	ALIESLLNT	A0201	0.002	0.580657	10.1	0.12	0.19	rs1678868	0.4284
ENSG00000172590	MRPL52	ALVTVLFSV	ALGTVLFSV	A0201	0.003	0.513767	5.2	0.04	0.19	rs1135641	0.5129
ENSG00000146350	TBC1D32	KLLDEDISI	KLLDEDISV	A0201	0.003	0.538821	11.2	0.15	0.19	rs7745023	0.4145
ENSG00000186517	ARHGAP30	VLAPSCCSV	VLAPSCCSL	A0201	0.0009	0.635073	16.9	0.25	0.19	rs3813609	0.6292
ENSG00000167360	OR51Q1	HLLSHSYCL	HLLSRSYCL	A0201	0.003	0.516263	22	0.3	0.19	rs10838095	0.3976
ENSG00000171936	OR10H3	FLSPIIFNL	FLSPIIFSL	A0201	0.0007	0.656008	2.3	0.01	0.19	rs2240229	0.169
ENSG00000066926	FECH	FLDQDLMTL	FLDRDLMTL	A0201	0.0003	0.731661	5	0.04	0.19	rs1041951	0.1233
ENSG00000135502	SLC26A10	TLASLLTTL	TLASLLTAL	A0201	0.0007	0.656618	27.1	0.4	0.19	rs923828	0.4374
ENSG00000067208	EVI5	SLHEKVQYL	SLQEKVQYL	A0201	0.0003	0.726673	18.1	0.25	0.19	rs11808092	0.2744
ENSG00000172199	OR8U1	FMISECLLL	FMISESLLL	A0201	0.003	0.541182	7.6	0.08	0.19	rs10791961	0.4195
ENSG00000172548	NIPAL4	FLGESLNLL	FLRESLNLL	A0201	0.002	0.574344	4.4	0.03	0.19	rs6860507	0.4712
ENSG00000183317	EPHA10	QLMELLPGL	QLMGLLPGL	A0201	0.0004	0.690294	4.6	0.03	0.19	rs6671088	0.1551
ENSG00000167360	OR51Q1	HLLSHSYCL	HLLSHSSCL	A0201	0.003	0.516263	22	0.3	0.19	rs58283839	0.9751
ENSG00000180448	ARHGAP45	VLHDDLLEA	VLRDDLLEA	A0201	0.004	0.511964	38.7	0.5	0.19	rs1801284	0.3449
ENSG00000241322	CDRT1	FLHGNCMKV	FLNGNCMKV	A0201	0.0006	0.671225	11.6	0.15	0.19	rs79385100	0.1213
ENSG00000171501	OR1N2	TLNPFIYSL	MLNPFIYSL	A0201	0.0008	0.642347	6.5	0.06	0.19	rs1411272	0.4543
ENSG00000196620	UGT2B15	YLEDSLLKI	DLEDSLLKI	A0201	0.005	0.480263	21.9	0.3	0.19	rs1902023	0.5129
ENSG00000255398	HCAR3	FLLEFLLPL	FLLEFFLPL	A0201	0.005	0.466812	2.2	0.01	0.19	rs17884481	0.5716
ENSG00000244122	UGT1A7	RVWNHIMHL	RVRNHIMHL	A0201	0.003	0.54616	20.2	0.3	0.19	rs11692021	0.6402
ENSG00000196460	RFX8	AMGNKLIQV	ATGNKLIQV	A0201	0.002	0.614059	22.9	0.4	0.19	rs2175968	0.4543
ENSG00000119397	CNTRL	KLLQDLISL	KPLQDLISL	A0201	0.0006	0.668089	11.9	0.15	0.19	rs10818504	0.4503
ENSG00000164989	CCDC171	QLQELNYKL	QLQELNYRL	A0201	0.002	0.593782	39.1	0.5	0.19	rs1539172	0.5258
ENSG00000230453	ANKRD18B	ALAPIYLLL	ALAPIYFLL	A0201	0.004	0.48632	10.7	0.12	0.19	rs7853994	0.2048
ENSG00000164645	C7orf62	FLLHRMFLV	FLLDRMFLV	A0201	0.004	0.490713	2.4	0.01	0.19	rs2373396	0.175
ENSG00000164818	DNAAF5	KLFSILSTV	KLFSILSTA	A0201	0.0009	0.630348	5.7	0.05	0.19	rs4720951	0.5368	in MS
ENSG00000283295	CDRT1	FLHGNCMKV	FLNGNCMKV	A0201	0.0006	0.671225	11.6	0.15	0.19	rs79385100	0.1213
ENSG00000121454	LHX4	LLSGLDYTV	LLNGLDYTV	A0201	0.004	0.490227	7.7	0.08	0.18	rs7536561	0.5487
ENSG00000168955	TM4SF20	LLLGVVLNV	LLLGVVLNA	A0201	0.002	0.587832	9.6	0.12	0.18	rs7574414	0.1511
ENSG00000188958	UTS2B	TLLSVLSFL	TLLSVLIFL	A0201	0.004	0.488616	10.3	0.12	0.18	rs6788319	0.3867
ENSG00000177476	OR2G3	TLNPIVYTL	TLNPIIYTL	A0201	0.0009	0.628023	10.2	0.12	0.18	rs61730407	0.4394
ENSG00000137124	ALDH1B1	RLLNLLADL	RLLNRLADL	A0201	0.005	0.458775	37.7	0.5	0.18	rs2073478	0.6093
ENSG00000133027	PEMT	YLACYSLSV	YLACYSLSI	A0201	0.004	0.494734	2.4	0.01	0.18	rs897453	0.5487
ENSG00000169393	ELSPBP1	SLWWSVTSV	SLWCSVTSV	A0201	0.0004	0.690017	6.1	0.05	0.18	rs3745751	0.0696
ENSG00000169393	ELSPBP1	FLGSLWWSV	FLGSLWCSV	A0201	0.004	0.498338	2.7	0.01	0.18	rs3745751	0.0696
ENSG00000174844	DNAH12	VLADTLTLM	VLANTLTLM	A0201	0.005	0.479822	32.1	0.5	0.18	rs6773904	0.4483
ENSG00000205496	OR51A2	ILIAVFYTL	ILIAVSYTL	A0201	0.005	0.479861	8.6	0.09	0.18	rs55889636	0.4841
ENSG00000170745	KCNS3	RMHAFITSL	RMHTFITSL	A0201	0.004	0.491018	16.5	0.25	0.18	rs4832524	0.6074
ENSG00000101307	SIRPB1	LLLGGLTGV	LLLGRLTGV	A0201	0.0008	0.643038	3.9	0.02	0.18	rs1535882	0.3499
ENSG00000189139	FSCB	TLAEVQPLL	TLADVQPLL	A0201	0.005	0.483758	10.6	0.12	0.18	rs3825632	0.4553
ENSG00000186994	KANK3	KLLAHVVNL	ELLAHVVNL	A0201	0.0007	0.663486	7.2	0.07	0.18	rs7249069	0.0875
ENSG00000189325	C6orf222	SLSKLVATV	SLSKLVATL	A0201	0.002	0.609365	24	0.4	0.18	rs743852	0.5596
ENSG00000170745	KCNS3	RMHTFITSL	RMHAFITSL	A0201	0.004	0.487162	31.6	0.5	0.18	rs4832524	0.3926
ENSG00000176438	SYNE3	RLKELLMML	RLKELLTML	A0201	0.003	0.540367	34.4	0.5	0.18	rs61749972	0.0895
ENSG00000108417	KRT37	KLLDDVTLA	KLLDDATLA	A0201	0.002	0.575419	13.7	0.17	0.18	rs16966811	0.1759
ENSG00000186190	BPIFB3	YLFNTMFGL	YLFNTTFGL	A0201	0.0009	0.628217	2.4	0.01	0.17	rs2093066	0.1322
ENSG00000105538	RASIP1	RLLGCLARL	RLLGRLARL	A0201	0.0003	0.71409	20.7	0.3	0.17	rs2287922	0.4791
ENSG00000155850	SLC26A2	LLAQCNPSV	LLAQCNPTV	A0201	0.004	0.502219	13.5	0.17	0.17	rs3776070	0.159
ENSG00000177710	SLC35G5	YMLHETVAL	YMLHETVAP	A0201	0.002	0.557709	4.3	0.03	0.17	rs12681991	0.5398
ENSG00000117501	MROH9	GMLAVMPSL	GMLVVMPSL	A0201	0.005	0.459102	7.6	0.08	0.17	rs2294740	0.1312
ENSG00000120952	PRAMEF2	SAMEELPSV	SAMEELPRV	A0201	0.004	0.504093	13.6	0.17	0.17	rs9661554	0.1064
ENSG00000137673	MMP7	MLNSHVIEI	MLNSRVIEI	A0201	0.004	0.487555	9.8	0.12	0.17	rs10502001	0.2237
ENSG00000184584	TMEM173	SLAEELHHI	SLAEELRHI	A0201	0.0004	0.689138	5.1	0.04	0.17	rs11554776	0.1471
ENSG00000124731	TREM1	KLSEEKYEL	KLTEEKYEL	A0201	0.0009	0.629886	28.7	0.4	0.17	rs2234237	0.1054
ENSG00000136021	SCYL2	GLLKVLPKL	GLPKVLPKL	A0201	0.002	0.592876	17.5	0.25	0.17	rs33968174	0.1103
ENSG00000160111	CPAMD8	SIWAIVTSV	SIWAMVTSV	A0201	0.003	0.526765	12.5	0.15	0.17	rs12974937	0.159
ENSG00000181143	MUC16	TLMANVSAV	TLRANVSAV	A0201	0.003	0.527275	6.8	0.07	0.17	rs2547076	0.3121
ENSG00000186090	HTR3D	AMDALLFRL	AMDALLFHL	A0201	0.0008	0.637245	11.4	0.15	0.17	rs6789754	0.4095
ENSG00000188306	LRRIQ4	GLLNSLESL	GLLSSLESL	A0201	0.0008	0.64331	19.3	0.25	0.17	rs61754874	0.0974
ENSG00000186090	HTR3D	ALLFRLYLL	ALLFHLYLL	A0201	0.004	0.490046	21.8	0.3	0.17	rs6789754	0.4095
ENSG00000215012	C22orf29	LLDHFLAQL	LLDRFLAQL	A0201	0.002	0.59815	11.8	0.15	0.17	rs17745302	0.0507
ENSG00000170927	PKHD1	YLSASDFTV	YLNASDFTV	A0201	0.004	0.486822	3.2	0.01	0.17	rs62406032	0.0726
ENSG00000221954	OR4C12	MLNPLVYTL	MLNPVVYTL	A0201	0.001	0.620692	3.6	0.02	0.17	rs4598671	0.5924
ENSG00000013288	MAN2B2	HLASGMLGV	HLASGMLGM	A0201	0.003	0.524074	14.7	0.2	0.17	rs2301790	0.4483
ENSG00000154736	ADAMTS5	RLYSNSVCV	RPYSNSVCV	A0201	0.004	0.505513	26.5	0.4	0.17	rs226794	0.1133
ENSG00000157368	IL34	YLQEVETLL	YLQEVQTLL	A0201	0.003	0.540568	5.3	0.04	0.17	rs8046424	0.5258
ENSG00000161048	NAPEPLD	FLTDPIFSA	FLTDPIFSS	A0201	0.005	0.474826	3.8	0.02	0.16	rs12540583	0.0974
ENSG00000176798	OR51L1	ILMADMYLL	ILMADIYLL	A0201	0.003	0.535846	3.2	0.01	0.16	rs61734126	0.0964
ENSG00000197361	FBXL22	FLLRLCDRL	FLLRVCDRL	A0201	0.004	0.487855	19.9	0.3	0.16	rs8035931	0.1252
ENSG00000006611	USH1C	TLAEADAAL	TLAEAEAAL	A0201	0.003	0.530685	32.1	0.5	0.16	rs1064074	0.5636
ENSG00000170373	CST1	YLSTLLLLL	HLSTLLLLL	A0201	0.003	0.529619	5.4	0.04	0.16	rs6076122	0.2932
ENSG00000172548	NIPAL4	FLRESLNLL	FLGESLNLL	A0201	0.005	0.459999	15.1	0.2	0.16	rs6860507	0.5288
ENSG00000114744	COMMD2	ILSELAPSL	LLSELAPSL	A0201	0.004	0.510639	7.9	0.08	0.16	rs9843784	0.5915	in MS
ENSG00000100336	APOL4	ILHDITPNV	ILRDITPNV	A0201	0.003	0.543726	6	0.05	0.16	rs2227168	0.497
ENSG00000135709	KIAA0513	FMHGYVEKI	FMRGYVEKI	A0201	0.005	0.475064	12.7	0.17	0.16	rs4783121	0.0477
ENSG00000118369	USP35	ALASMVQHL	ALASVVQHL	A0201	0.0008	0.640517	23.6	0.4	0.16	rs2510044	0.1561
ENSG00000197361	FBXL22	RLCDRLSAV	RVCDRLSAV	A0201	0.0003	0.736044	24	0.4	0.16	rs8035931	0.1252
ENSG00000279395	OR5L1	MLNPVIYSL	MLNSVIYSL	A0201	0.0009	0.633889	3.3	0.01	0.16	rs12790505	0.0924
ENSG00000108759	KRT32	YLKEELMCL	SLKEELMCL	A0201	0.002	0.601301	19.5	0.3	0.16	rs2071561	0.4761
ENSG00000162641	AKNAD1	RLLEWKQKV	RLLEWKQNV	A0201	0.002	0.561942	15.1	0.2	0.16	rs7551421	0.5805
ENSG00000183091	NEB	YLYKQAWEA	HLYKQAWEA	A0201	0.003	0.516717	2.4	0.01	0.16	rs75807392	0.0696
ENSG00000277556	OR13C5	TMNPLIYSL	MMNPLIYSL	A0201	0.002	0.587836	10.6	0.12	0.16	rs1851725	0.1789
ENSG00000198854	C1orf68	YLAPRTFGV	CLAPRTFGV	A0201	0.0009	0.628973	2.1	0.01	0.16	rs41268474	0.0974
ENSG00000150275	PCDH15	ALDKDIEAV	ALDKDIEDV	A0201	0.0006	0.671883	23.9	0.4	0.16	rs4935502	0.1312
ENSG00000165837	ERICH6B	FLLGKMNRL	VLLGKMNRL	A0201	0.0004	0.691924	6.3	0.06	0.16	rs1536207	0.3608
ENSG00000279514	OR4C16	FMYTCLATV	FMYTCPATV	A0201	0.0007	0.654234	4.5	0.03	0.16	rs559449	0.4453
ENSG00000168538	TRAPPC11	HLAPSMTTV	QLAPSMTTV	A0201	0.003	0.544156	15.7	0.2	0.16	rs62617790	0.1262
ENSG00000204963	PCDHA7	KLVDVNVYL	ELVDVNVYL	A0201	0.0008	0.638177	3.9	0.02	0.16	rs61730623	0.0765
ENSG00000108010	GLRX3	FLSSANEHL	FLPSANEHL	A0201	0.003	0.539838	11.3	0.15	0.16	rs2274217	0.2853
ENSG00000176798	OR51L1	LMADMYLLL	LMADIYLLL	A0201	0.004	0.487965	4.6	0.03	0.16	rs61734126	0.0964
ENSG00000197321	SVIL	FLQEDLYSV	FLQEDLYSA	A0201	0.0001	0.80023	1.7	0.01	0.16	rs17694739	0.1352
ENSG00000188958	UTS2B	TLLSVLIFL	TLLSVLSFL	A0201	0.002	0.568911	13.1	0.17	0.16	rs6788319	0.6133
ENSG00000122224	LY9	TMYAQVFNL	TVYAQVFNL	A0201	0.004	0.499873	5.6	0.05	0.16	rs509749	0.5497
ENSG00000165915	SLC39A13	FLAALALEL	FLTALALEL	A0201	0.004	0.504344	4.2	0.03	0.16	rs61897432	0.1491
ENSG00000182938	OTOP3	SQLDLVFSV	SQLDLVFPV	A0201	0.003	0.515353	4.3	0.03	0.16	rs1542752	0.1571
ENSG00000103194	USP10	FMGDVPPSV	FMGDMPPSV	A0201	0.003	0.534846	3.7	0.02	0.16	rs1862792	0.2197
ENSG00000100815	TRIP11	MLLEGTEEV	MLMEGTEEV	A0201	0.0005	0.68446	2.6	0.01	0.15	rs17127898	0.0895
ENSG00000179869	ABCA13	KLLEFGNKV	KLLEFGNEV	A0201	0.002	0.572099	7.9	0.08	0.15	rs17547816	0.0646
ENSG00000173230	GOLGB1	SMSEKMVQL	SMTEKMVQL	A0201	0.0003	0.708462	34.8	0.5	0.15	rs3732407	0.2435
ENSG00000008710	PKD1	SLWSVVQAL	SLWSVAQAL	A0201	0.0002	0.749756	13.1	0.17	0.15	rs3209986	0.0895
ENSG00000145476	CYP4V2	LLWGAASAL	LLWGAASAV	A0201	0.004	0.508966	26.2	0.4	0.15	rs1055138	0.4761
ENSG00000197506	SLC28A3	LLAGCLVMV	LLAGYLVMV	A0201	0.0008	0.637371	9.8	0.12	0.15	rs10868138	0.0954
ENSG00000176547	OR4C3	HLCAILVGV	HLCAMLVGV	A0201	0.002	0.572658	15.4	0.2	0.15	rs12794960	0.1491
ENSG00000157368	IL34	YLQEVQTLL	YLQEVETLL	A0201	0.003	0.540927	5	0.04	0.15	rs8046424	0.4742
ENSG00000092758	COL9A3	LLLEELLAA	LLLGELLAA	A0201	0.003	0.538613	9.4	0.1	0.15	rs2294984	0.173
ENSG00000071909	MYO3B	FLQKQLAKV	FLQKQLAEV	A0201	0.002	0.593968	8.6	0.1	0.15	rs4668246	0.5944
ENSG00000060237	WNK1	TLSPEMITV	TLSPEIITV	A0201	0.003	0.540604	13.8	0.17	0.15	rs12828016	0.6123	in MS
ENSG00000205560	CPT1B	AVIESSYQV	AVIKSSYQV	A0201	0.005	0.462956	15.6	0.2	0.15	rs470117	0.5398
ENSG00000283652	WDFY4	SLSECLSLL	SLSECLGLL	A0201	0.002	0.603139	11.3	0.15	0.15	rs6537579	0.1243
ENSG00000233954	UQCRHL	KLVDPLTTV	ELVDPLTTV	A0201	0.003	0.553399	5.1	0.04	0.15	rs61744357	0.0994
ENSG00000047578	KIAA0556	LLGDILDEL	LPGDILDEL	A0201	0.003	0.545492	14	0.17	0.15	rs61734902	0.0825
ENSG00000065150	IPO5	ALDRMAFGL	ALDRMACGL	A0201	0.005	0.464996	36.7	0.5	0.15	rs202197617	0.0964
ENSG00000162398	LEXM	KLGPCSYNL	KLGPGSYNL	A0201	0.003	0.523919	26.7	0.4	0.15	rs9782980	0.5905
ENSG00000141337	ARSG	GLWEMDSLV	GLREMDSLV	A0201	0.003	0.516531	6.5	0.06	0.15	rs1558878	0.5169
ENSG00000127586	CHTF18	RLSDTLHSL	KLSDTLHSL	A0201	0.0001	0.830744	12.8	0.17	0.15	rs3765263	0.2296
ENSG00000002933	TMEM176A	ALLRTLLTL	ALLRTLLAL	A0201	0.001	0.620891	32.5	0.5	0.15	rs741064	0.1998
ENSG00000138193	PLCE1	TLLEATTSL	SLLEATTSL	A0201	0.0007	0.649305	14.2	0.17	0.15	rs17508082	0.0547
ENSG00000238243	OR2W3	FLCEMPALI	FLREMPALI	A0201	0.004	0.500479	7.2	0.07	0.15	rs10888267	0.5308
ENSG00000171124	FUT3	RLFQLLVAV	LLFQLLVAV	A0201	0.002	0.568072	9	0.1	0.15	rs28362459	0.0984
ENSG00000215455	KRTAP10-1	ALAPCLTLV	APAPCLTLV	A0201	0.0009	0.628979	6.3	0.06	0.15	rs233320	0.6402
ENSG00000115649	CNPPD1	SLWYHTYGL	SPWYHTYGL	A0201	0.002	0.575328	5.7	0.05	0.15	rs17655123	0.1322
ENSG00000173040	EVC2	VLAGGFLAV	VLAGGLLAV	A0201	0.003	0.514259	7.4	0.07	0.15	rs6820907	0.1123
ENSG00000064309	CDON	TLDGNLEHV	TLDGNLEHI	A0201	0.0008	0.640817	26.8	0.4	0.15	rs3740912	0.4692
ENSG00000189139	FSCB	TLADVQPLL	TLAEVQPLL	A0201	0.003	0.516259	10.4	0.12	0.15	rs3825632	0.5447
ENSG00000214414	TRIM77	NLWSMMISA	NLRSMMISA	A0201	0.004	0.487249	23.2	0.4	0.15	rs17221124	0.0915
ENSG00000089048	ESF1	SLDPALSML	SIDPALSML	A0201	0.002	0.593699	25.9	0.4	0.15	rs34414644	0.1123
ENSG00000166368	OR2D2	FLMGVVILL	FLTGVVILL	A0201	0.0003	0.711138	4.7	0.03	0.15	rs2741804	0.498
ENSG00000171124	FUT3	CLAARLFQL	CLAALLFQL	A0201	0.005	0.461634	19.8	0.3	0.15	rs28362459	0.0984
ENSG00000179532	DNHD1	LLLAELQTL	LLLAELRTL	A0201	0.002	0.58049	21.2	0.3	0.14	rs11604149	0.5378
ENSG00000241106	HLA-DOB	FLFGLIFLL	FLLGLIFLL	A0201	0.0008	0.64507	3.7	0.02	0.14	rs2070121	0.0845
ENSG00000204965	PCDHA5	VLVDVNVYL	ALVDVNVYL	A0201	0.003	0.545429	5	0.04	0.14	rs4141841	0.5378
ENSG00000100335	MIEF1	TQYDNLWRL	AQYDNLWRL	A0201	0.002	0.56215	14.8	0.2	0.14	rs559558267	0.0865
ENSG00000104524	PYCRL	KLLQHLLEA	NLLQHLLEA	A0201	0.003	0.542451	18.3	0.25	0.14	rs2242090	0.4761
ENSG00000278259	MYO19	RLLEAIIRL	RLLEAIIRF	A0201	0.0002	0.759697	7.1	0.07	0.14	rs2306590	0.6054	in MS
ENSG00000070423	RNF126	HMDQHLFTL	HVDQHLFTL	A0201	0.002	0.618469	14	0.17	0.14	rs2285751	0.0437
ENSG00000073734	ABCB11	ILNDLNMAI	ILNDLNMVI	A0201	0.005	0.477655	6.7	0.06	0.14	rs2287622	0.6044
ENSG00000140481	CCDC33	GLIDSFSEV	GLIDSFSEM	A0201	0.003	0.553666	3.5	0.01	0.14	rs2277603	0.0875
ENSG00000102890	ELMO3	KMRDAIPQL	QMRDAIPQL	A0201	0.003	0.540117	34.4	0.5	0.14	rs12923138	0.5388
ENSG00000132383	RPA1	YLMDASGKV	YLMDTSGKV	A0201	0.003	0.527082	4.3	0.03	0.14	rs5030755	0.1024
ENSG00000139219	COL2A1	YLDEAASNL	YLDEAAGNL	A0201	0.001	0.626733	6.5	0.06	0.14	rs2070739	0.0964
ENSG00000007541	PIGQ	RMSCALWTL	RMSRALWTL	A0201	0.004	0.494999	6.2	0.06	0.14	rs1045277	0.5676
ENSG00000146350	TBC1D32	KLLDEDISV	KLLDEDISI	A0201	0.0005	0.676391	5.6	0.05	0.14	rs7745023	0.5855
ENSG00000197603	C5orf42	WLLEQLYFA	WLLEQPYFA	A0201	0.005	0.47205	2.6	0.01	0.14	rs75589774	0.0954
ENSG00000103194	USP10	FMGDMPPSV	FMGDVPPSV	A0201	0.003	0.541185	3.7	0.02	0.14	rs1862792	0.7803
ENSG00000137474	MYO7A	KIADKVLSV	KIADKVISV	A0201	0.0007	0.652805	12.3	0.15	0.14	rs948962	0.5
ENSG00000173302	GPR148	AMLTYLYLL	AMLPYLYLL	A0201	0.002	0.608754	3.7	0.02	0.14	rs272128	0.0825
ENSG00000100578	KIAA0586	GLWRFVIQI	GPWRFVIQI	A0201	0.003	0.515779	29.3	0.4	0.14	rs28535751	0.67
ENSG00000205277	MUC12	GLLEASTSV	GLLEASTPV	A0201	0.0009	0.634014	6.8	0.07	0.14	rs56914801	0.0795
ENSG00000143674	RP5-862P8.2	ALYGCTILL	ALYGCTVLL	A0201	0.002	0.606867	10.9	0.12	0.13	rs3795375	0.172
ENSG00000181143	MUC16	GLLGVITCL	GLLGLITCL	A0201	0.002	0.589323	22.1	0.3	0.13	rs1035442	0.0765
ENSG00000107614	TRDMT1	YILDILPRL	HILDILPRL	A0201	0.0007	0.651393	5.4	0.04	0.13	rs11254413	0.494	in MS
ENSG00000164818	DNAAF5	KLIKIYPEL	KLIRIYPEL	A0201	0.004	0.511472	12.1	0.15	0.13	rs3922641	0.6054
ENSG00000129003	VPS13C	AVADMTLQV	AVADVTLQV	A0201	0.004	0.499409	27.2	0.4	0.13	rs12907567	0.0736
ENSG00000139223	ANP32D	FLNTINIGL	LLNTINIGL	A0201	0.004	0.499193	4.4	0.03	0.13	rs7956679	0.0815
ENSG00000160193	WDR4	LLCDGTPVV	LLCDGTSVV	A0201	0.003	0.552295	18	0.25	0.13	rs15736	0.6233
ENSG00000137675	MMP27	RMMENEENV	RMMENEENM	A0201	0.002	0.616807	9.5	0.12	0.13	rs2846707	0.6799
ENSG00000165406	MARCH8	YLFSLSHGL	YLFSLSHGW	A0201	0.0007	0.653461	2.7	0.01	0.13	rs2291429	0.6501
ENSG00000166396	SERPINB7	RMISKYVEV	RMTSKYVEV	A0201	0.003	0.552225	10.4	0.12	0.13	rs61735186	0.0785
ENSG00000121454	LHX4	LLNGLDYTV	LLSGLDYTV	A0201	0.005	0.481149	8.5	0.09	0.13	rs7536561	0.4513
ENSG00000169683	LRRC45	KLLRDLSAV	KLLRDLSAA	A0201	0.004	0.503526	5.9	0.05	0.13	rs72861736	0.0855
ENSG00000185176	AQP12B	LLLSLLFLL	LLLTLLFLL	A0201	0.003	0.543692	7.8	0.08	0.13	rs184125501	0.0775
ENSG00000131969	ABHD12B	VLSDDGFHV	VLSDGGFHV	A0201	0.005	0.459607	7.9	0.08	0.13	rs35375734	0.0656
ENSG00000158864	NDUFS2	KMAPGEIKV	KMPPGEIKV	A0201	0.003	0.552529	26.7	0.4	0.13	rs11576415	0.1083
ENSG00000165406	MARCH8	YLFSLSHGL	YLFSLSHGS	A0201	0.0007	0.653461	2.7	0.01	0.13	rs2291429	0.6501
ENSG00000070371	CLTCL1	RVMEYISCL	RVMEYISRL	A0201	0.005	0.464828	15.9	0.2	0.13	rs712952	0.0825
ENSG00000137675	MMP27	RMMENEENV	RMTENEENV	A0201	0.002	0.616807	9.5	0.12	0.13	rs1939015	0.834
ENSG00000253873	PCDHGA11	YLPPNCWCL	SLPPNCWCL	A0201	0.003	0.530358	12.5	0.15	0.13	rs57195665	0.0596
ENSG00000187609	EXD3	LLLQALQAL	LLLQALQTL	A0201	0.003	0.519628	24.3	0.4	0.13	rs80074261	0.0785
ENSG00000074755	ZZEF1	ALFSLFWSV	VLFSLFWSV	A0201	0.0007	0.652736	2.6	0.01	0.13	rs78806449	0.0875
ENSG00000219481	NBPF1	RLSGMLMEV	RLSGVLMEV	A0201	0.0005	0.68068	6.1	0.05	0.13	rs2419526	0.4115
ENSG00000101307	SIRPB1	LLLGRLTGV	LLLGGLTGV	A0201	0.002	0.607447	6	0.05	0.13	rs1535882	0.6501
ENSG00000137675	MMP27	RMMENEENV	WMMENEENV	A0201	0.002	0.616807	9.5	0.12	0.13	rs12099177	0.9334
ENSG00000106608	URGCP	SLATLLMGL	SLATLLLGL	A0201	0.002	0.607124	9.1	0.1	0.13	rs2232108	0.5398
ENSG00000081913	PHLPP1	SLSPSTESV	SLSPSAESV	A0201	0.003	0.543289	24.8	0.4	0.12	rs12957017	0.0606
ENSG00000167207	NOD2	LMLAKNIML	LMLAKNVML	A0201	0.005	0.464977	23.3	0.4	0.12	rs5743291	0.1054
ENSG00000159339	PADI4	LLDTFNLEL	LLDTSNLEL	A0201	0.003	0.533172	12.5	0.17	0.12	rs1748020	0.0577
ENSG00000139144	PIK3C2G	ILAPSFTSL	ILALSFTSL	A0201	0.004	0.508994	14.2	0.17	0.12	rs11044004	0.6083
ENSG00000156463	SH3RF2	ALAKATTLV	ALGKATTLV	A0201	0.004	0.495223	28.8	0.4	0.12	rs1056149	0.6481
ENSG00000140527	WDR93	RMINKLVNL	RMINKLVNH	A0201	0.0008	0.638605	19	0.25	0.12	rs4287542	0.5974
ENSG00000162542	TMCO4	FMAGLVQWL	FMAGLVKWL	A0201	0.005	0.467175	4.4	0.03	0.12	rs10917536	0.6302
ENSG00000100336	APOL4	MLAPFTAGL	VLAPFTAGL	A0201	0.003	0.519048	3	0.01	0.12	rs132700	0.6809
ENSG00000168411	RFWD3	GLANGSILV	GLANGSVLV	A0201	0.004	0.496899	20.9	0.3	0.12	rs7193541	0.6064
ENSG00000248144	ADH1C	SLDALITNI	SLDALITNV	A0201	0.004	0.496877	35.1	0.5	0.12	rs698	0.5954
ENSG00000144671	SLC22A14	LLTGIAYSL	LLTGIAYGL	A0201	0.005	0.472225	16.8	0.25	0.12	rs818817	0.1441
ENSG00000178922	HYI	WLFPELPGL	WLFPELSGL	A0201	0.004	0.484337	4.7	0.03	0.12	rs6692611	0.6362
ENSG00000146966	DENND2A	FIADKLSTL	FIADKLSIL	A0201	0.0007	0.646383	10.2	0.12	0.12	rs6464833	0.0785
ENSG00000159339	PADI4	YLTAVEISL	YLTGVEISL	A0201	0.005	0.468859	8.3	0.09	0.12	rs874881	0.5537
ENSG00000122728	TAF1L	RLWYDVLGV	RLWYDMLGV	A0201	0.004	0.496864	7.9	0.08	0.12	rs17219559	0.1113
ENSG00000138646	HERC5	FLLPECPMM	FLLPECPVM	A0201	0.005	0.471541	12.4	0.15	0.12	rs7699006	0.665
ENSG00000167642	SPINT2	LLAGLFVMV	VLAGLFVMV	A0201	0.004	0.491142	9.1	0.1	0.12	rs11548457	0.0537
ENSG00000149451	ADAM33	FLLAMLLSI	FLLAMLLSV	A0201	0.004	0.508685	5.1	0.04	0.12	rs3918396	0.0835
ENSG00000172487	OR8J1	ALMAYDRYV	ALMACDRYV	A0201	0.004	0.499597	5.2	0.04	0.12	rs10896290	0.672
ENSG00000116117	PARD3B	GLLDYAIGA	GLLDYATGA	A0201	0.004	0.485668	10.6	0.12	0.12	rs10185378	0.0567
ENSG00000161682	FAM171A2	LLPERLATL	LLPERPATL	A0201	0.003	0.53366	31.4	0.5	0.12	rs71371993	0.0815
ENSG00000188554	NBR1	ALMAHLFEM	ALMARLFEM	A0201	0.001	0.619703	3.3	0.01	0.12	rs8482	0.6362
ENSG00000142798	HSPG2	GLMDSHTVL	GLMDSHAVL	A0201	0.005	0.460385	36.5	0.5	0.12	rs2228349	0.0676
ENSG00000166159	LRTM2	GLFNGLLAL	GLFDGLLAL	A0201	0.0009	0.627523	6.2	0.06	0.12	rs41276696	0.0586
ENSG00000179583	CIITA	LILDGFEEL	LILDAFEEL	A0201	0.005	0.467364	38.9	0.5	0.12	rs4774	0.7276
ENSG00000144712	CAND2	SLAEHMLVL	SLAEHMPVL	A0201	0.002	0.583459	22.8	0.4	0.12	rs2305397	0.5775
ENSG00000140527	WDR93	LLFDQSWEI	HLFDQSWEI	A0201	0.002	0.566167	2.2	0.01	0.12	rs4287542	0.5974
ENSG00000112769	LAMA4	ALDQALNHV	ALDQALNYV	A0201	0.002	0.595809	26.2	0.4	0.12	rs1050348	0.6501
ENSG00000187010	RHD	ALTSGLLTV	ALMSGLLTV	A0201	0.0007	0.65986	14.5	0.2	0.12	rs61740966	0.7296
ENSG00000206190	ATP10A	SLYPVTAAV	SLSPVTAAV	A0201	0.002	0.583601	8.6	0.1	0.12	rs17116056	0.0656
ENSG00000206075	SERPINB5	ALSNVIHKV	ALSNVVHKV	A0201	0.0003	0.72499	13.7	0.17	0.11	rs1455555	0.5338
ENSG00000065882	TBC1D1	HLLPNEVSV	HLLSNEVSV	A0201	0.004	0.499077	37.6	0.5	0.11	rs2279027	0.6103
ENSG00000171051	FPR1	FLCKFVFTI	FLCKFLFTI	A0201	0.002	0.600935	10.8	0.12	0.11	rs2070745	0.6282
ENSG00000110536	PTPMT1	SLLSHLFAL	SLLSHLFAS	A0201	0.0003	0.730546	3.3	0.01	0.11	rs11537751	0.0586
ENSG00000081692	JMJD4	LLQQELCAV	FLQQELCAV	A0201	0.004	0.504594	24.4	0.4	0.11	rs41270159	0.0636
ENSG00000171962	DRC3	VLMTLEMQL	ALMTLEMQL	A0201	0.004	0.491901	11.1	0.15	0.11	rs11656629	0.0427
ENSG00000118762	PKD2	RLMAGCAAV	PLMAGCAAV	A0201	0.0005	0.678261	7.2	0.07	0.11	rs1805044	0.6561
ENSG00000166368	OR2D2	FLTGVVILL	FLMGVVILL	A0201	0.003	0.54747	7.1	0.07	0.11	rs2741804	0.502
ENSG00000186204	CYP4F12	AMSPWLLLL	ATSPWLLLL	A0201	0.003	0.535922	10	0.12	0.11	rs16995378	0.8728
ENSG00000187741	FANCA	LLEDWVVRL	LLEDWVARL	A0201	0.003	0.532059	30.5	0.4	0.11	rs11646374	0.0626
ENSG00000186090	HTR3D	AMDALLFHL	AMDALLFRL	A0201	0.002	0.597504	6.5	0.06	0.11	rs6789754	0.5905
ENSG00000180767	CHST13	TLAEDAAFV	TLVEDAAFV	A0201	0.004	0.509506	6.8	0.07	0.11	rs1056523	0.7495
ENSG00000115687	PASK	YTWEEVCRV	YTWEEVFRV	A0201	0.0009	0.630532	9.5	0.12	0.11	rs1131293	0.1064
ENSG00000176438	SYNE3	SLFRRVCCV	SLFRRACCV	A0201	0.004	0.495716	37.7	0.5	0.11	rs12434757	0.659
ENSG00000186090	HTR3D	ALLFHLYLL	ALLFRLYLL	A0201	0.003	0.530483	9.7	0.12	0.11	rs6789754	0.5905
ENSG00000115993	TRAK2	ILSEQNESL	VLSEQNESL	A0201	0.002	0.597124	26.4	0.4	0.11	rs13022344	0.663
ENSG00000142185	TRPM2	SVDNGLWCV	SVDNGLWRV	A0201	0.004	0.507727	27.4	0.4	0.11	rs35288229	0.0427
ENSG00000165434	PGM2L1	KLIDALIEI	KLIDALIEN	A0201	0.0006	0.668517	3.5	0.01	0.11	rs36014178	0.0388
ENSG00000104760	FGL1	SLAEFSVYC	SPAEFSVYC	A0201	0.0007	0.659108	30.6	0.4	0.11	rs2653406	0.0736
ENSG00000124783	SSR1	RLLPGLLLL	RLLPRLLLL	A0201	0.002	0.596376	11.4	0.15	0.11	rs62624976	0.0507
ENSG00000165899	OTOGL	KMSEGIVKL	KMNEGIVKL	A0201	0.0002	0.764103	12.9	0.17	0.11	rs1551122	0.6461
ENSG00000171962	DRC3	ELFDVLMTL	ELFDALMTL	A0201	0.004	0.486438	20.2	0.3	0.11	rs11656629	0.0427
ENSG00000009950	MLXIPL	HLLDLNCFL	QLLDLNCFL	A0201	0.0009	0.630103	6.6	0.06	0.11	rs3812316	0.1163
ENSG00000137877	SPTBN5	FLQSVVVKV	FLQSVVIKV	A0201	0.0009	0.632741	8.1	0.09	0.11	rs12708402	0.7316
ENSG00000112379	ARFGEF3	GLLPRLLAL	GLLPRLLSL	A0201	0.002	0.607258	21	0.3	0.11	rs7764091	0.0895
ENSG00000137675	MMP27	WMMENEENV	RMMENEENV	A0201	0.004	0.511801	4.9	0.04	0.11	rs12099177	0.0666
ENSG00000100461	RBM23	NLASQCFQL	NLASQCLQL	A0201	0.002	0.582445	39.4	0.5	0.11	rs1127066	0.7147
ENSG00000085415	SEH1L	SLGSNIPSL	SLGSTIPSL	A0201	0.002	0.586583	33.3	0.5	0.11	rs6505776	0.6203
ENSG00000175262	C1orf127	SLLDSGPSV	SLLVSGPSV	A0201	0.002	0.611662	7.8	0.08	0.1	rs1281016	0.0427
ENSG00000101574	METTL4	LILDGSFQL	LILDGSLQL	A0201	0.004	0.494599	9	0.1	0.1	rs12606220	0.0467
ENSG00000144426	NBEAL1	ILYGHANEV	ILYGHTNEV	A0201	0.003	0.546205	7.1	0.07	0.1	rs140112414	0.0487
ENSG00000181518	OR8D4	YIDELLIFV	YIDELLILV	A0201	0.002	0.592952	2.9	0.01	0.1	rs10790610	0.6859
ENSG00000181803	OR6S1	FLLLYLLNL	FLLVYLLNL	A0201	0.004	0.486346	21.5	0.3	0.1	rs45443395	0.0537
ENSG00000104356	POP1	SLTGLLDMV	SLTGLLDML	A0201	0.005	0.462627	26	0.4	0.1	rs17856355	0.0577
ENSG00000186190	BPIFB3	ALGSVEFSL	ALGSMEFSL	A0201	0.005	0.477419	29.4	0.4	0.1	rs4911290	0.6133
ENSG00000108064	TFAM	SMWGVLTAL	SMWGVLSAL	A0201	0.0002	0.76595	8.4	0.09	0.1	rs1937	0.0875
ENSG00000235098	ANKRD65	LLAAGVAGL	LLAAGGAGL	A0201	0.003	0.544412	14.5	0.2	0.1	rs1781133	0.0934
ENSG00000116032	GRIN3B	FMWPLHWSM	FMWPLHWST	A0201	0.005	0.478133	4	0.03	0.1	rs2240158	0.3847
ENSG00000163817	SLC6A20	FMASLPYCV	FTASLPYCV	A0201	0.004	0.501241	2.5	0.01	0.1	rs17279437	0.0924
ENSG00000153832	FBXO36	RILDYVINL	RILDYVINF	A0201	0.002	0.597977	8.9	0.1	0.1	rs1035834	0.7346	in MS
ENSG00000187527	ATP13A5	NLSEVEHLV	NLSEVEHLA	A0201	0.005	0.45837	18.5	0.25	0.1	rs73888252	0.0974
ENSG00000156411	C14orf2	MLQSIIKNV	MLQSIIKNI	A0201	0.005	0.474207	35.1	0.5	0.1	rs1053419	0.0855
ENSG00000185294	SPPL2C	LLASLCATV	LLASLCTTV	A0201	0.0009	0.635685	10.3	0.12	0.1	rs62054815	0.7604
ENSG00000163331	DAPL1	ALNDALEKL	ALNDTLEKL	A0201	0.0002	0.759828	39	0.5	0.1	rs12535	0.6998
ENSG00000160401	CFAP157	RLLSSITRV	RLLSYITRV	A0201	0.0007	0.653227	11.4	0.15	0.1	rs497632	0.6014
ENSG00000049860	HEXB	ALWPLPLLV	ALWPLPLSV	A0201	0.002	0.573161	5.3	0.04	0.1	rs820878	0.0408
ENSG00000142733	MAP3K6	ILANDPTQV	ILANDPIQV	A0201	0.004	0.5076	31.2	0.5	0.1	rs1138294	0.6223
ENSG00000258429	PDF	SLWPLWAAV	SLRPLWAAV	A0201	0.002	0.581866	9.6	0.12	0.1	rs8057004	0.7157
ENSG00000258405	ZNF578	KMFGQNSAL	KMFGQNSTL	A0201	0.004	0.494801	34.5	0.5	0.1	rs35356792	0.0636
ENSG00000005381	MPO	FLGEVDTSL	VLGEVDTSL	A0201	0.003	0.522245	5.9	0.05	0.1	rs7208693	0.0716
ENSG00000179532	DNHD1	RLLQELHSV	RLLQELYSV	A0201	0.0004	0.695418	5.9	0.05	0.1	rs4758423	0.6451
ENSG00000119688	ABCD4	ILGESEWGL	ILGESKWGL	A0201	0.004	0.512183	18.1	0.25	0.1	rs3742801	0.6143
ENSG00000279514	OR4C16	FMYTCPATV	FMYTCLATV	A0201	0.003	0.525545	5.3	0.04	0.1	rs559449	0.5547
ENSG00000129566	TEP1	LLQDTVQQL	LLQDTVQRL	A0201	0.0007	0.651613	33.6	0.5	0.1	rs2228041	0.0686
ENSG00000125730	C3	VLLDGVQNL	VLLDGVQNP	A0201	0.0003	0.722625	9.8	0.12	0.1	rs1047286	0.2048
ENSG00000197410	DCHS2	RLYYQSSVR	TLYYQSSVR	A0301	0.005	0.449735	34.4	0.12	0.4	rs17031394	0.173
ENSG00000120322	PCDHB8	GTNEFQLLK	GTNEFQFLK	A0301	0.0005	0.650993	34.9	0.15	0.36	rs2740583	0.3449
ENSG00000101425	BPI	KVTNSVSSK	KVTNSVSSE	A0301	0.002	0.544135	28.1	0.1	0.34	rs4358188	0.4632
ENSG00000205277	MUC12	ATTPGLSAK	TTTPGLSAK	A0301	0.003	0.513804	109.7	0.5	0.33	rs10953315	0.2634
ENSG00000205593	DENND6B	RLLKGMQKK	RLLKGVQKK	A0301	0.0003	0.701533	28.5	0.1	0.32	rs68178377	0.2922
ENSG00000196290	NIF3L1	MIFWMLLPK	MILWMLLPK	A0301	0.004	0.485848	10.5	0.01	0.32	rs7917	0.2555
ENSG00000185811	IKZF1	ALMGLLLRR	ALMGLLLRG	A0301	0.002	0.571111	106.3	0.5	0.32	rs10899750	0.2883
ENSG00000240720	LRRD1	AIYNLFSLK	AIYNIFSLK	A0301	0.0003	0.699858	6.1	0.01	0.32	rs6465353	0.3926
ENSG00000139192	TAPBPL	VVLDCFLVK	VVLDCFLAK	A0301	0.004	0.479803	76.1	0.4	0.31	rs2041385	0.2932
ENSG00000125247	TMTC4	VLYLPSIGY	VLYLPSVGY	A0301	0.004	0.466817	84.2	0.4	0.31	rs946837	0.3022
ENSG00000197658	SLC22A24	RVGGKIICK	RVGRKIICK	A0301	0.0007	0.624269	86.2	0.4	0.3	rs4963245	0.3002
ENSG00000090612	ZNF268	KTSWEVWQK	KTSWEVRQK	A0301	0.003	0.503393	121.7	0.5	0.3	rs7975069	0.3469
ENSG00000164674	SYTL3	SLSKLQWQK	SQSKLQWQK	A0301	0.004	0.465335	105.7	0.5	0.3	rs3123101	0.2614
ENSG00000114654	EFCC1	RLQDLNISK	RLRDLNISK	A0301	0.003	0.512331	38	0.15	0.3	rs3732430	0.4404
ENSG00000214842	RAD51AP2	TIAGPNMGK	TIADPNMGK	A0301	0.003	0.509954	62.7	0.3	0.3	rs834514	0.3817
ENSG00000182346	DAOA	KIYFIGFQK	KIYFIGFQR	A0301	0.0004	0.675523	14.6	0.03	0.3	rs2391191	0.3877
ENSG00000137875	BCL2L10	RLLADYLGY	LLLADYLGY	A0301	0.004	0.463966	103.3	0.4	0.3	rs2231292	0.3231
ENSG00000100196	KDELR3	YLYGTKVLK	YLYVTKVLK	A0301	0.003	0.529455	19	0.05	0.3	rs12004	0.3062
ENSG00000165973	NELL1	KLIQLFRNK	KLIQLFQNK	A0301	0.002	0.574983	28.5	0.1	0.3	rs8176785	0.2604
ENSG00000132874	SLC14A2	TTNNPTIYK	TTNNPAIYK	A0301	0.002	0.561743	32.9	0.12	0.29	rs3745009	0.4404
ENSG00000125864	BFSP1	SLSTGSSGK	SLSTGSGGK	A0301	0.002	0.560386	48.7	0.2	0.29	rs6080719	0.2406
ENSG00000007933	FMO3	HVYPNLPKK	HVYPNLPKE	A0301	0.002	0.548355	41.1	0.17	0.29	rs2266782	0.3668
ENSG00000119285	HEATR1	TLNQVNISK	TLDQVNISK	A0301	0.004	0.471031	80.5	0.4	0.29	rs1126627	0.3241
ENSG00000283253	AL031664.1	SLSTGSSGK	SLSTGSGGK	A0301	0.002	0.560386	48.7	0.2	0.29	rs6080719	0.2406
ENSG00000132874	SLC14A2	TIYKLPLSK	AIYKLPLSK	A0301	0.0009	0.605215	9.9	0.01	0.29	rs3745009	0.4404
ENSG00000165733	BMS1	RLAHGIRLK	RLAHGVRLK	A0301	0.0003	0.717362	15.4	0.03	0.29	rs12764004	0.1918
ENSG00000171045	TSNARE1	RMAGPSATR	RMAGPSTTR	A0301	0.002	0.549788	87.6	0.4	0.29	rs10100935	0.336
ENSG00000117682	DHDDS	QMNHSMLQK	QMNHSVLQK	A0301	0.002	0.591986	19.6	0.06	0.29	rs3816539	0.2346
ENSG00000230601	RP11-402G3.3	STQNLLLQK	STQNLQLQK	A0301	0.003	0.501122	71.2	0.3	0.29	rs1359992	0.3837
ENSG00000133808	MICALCL	GLRKTNSNK	SLRKTNSNK	A0301	0.004	0.484493	92.2	0.4	0.29	rs1493954	0.3429
ENSG00000082805	ERC1	LLHPKAMEK	PLHPKAMEK	A0301	0.004	0.485928	14.9	0.03	0.29	rs11613546	0.33
ENSG00000162771	FAM71A	SVLNASIPK	NVLNASIPK	A0301	0.005	0.460043	57.8	0.25	0.29	rs3122712	0.2634
ENSG00000165970	SLC6A5	KLTNATVWK	KLTDATVWK	A0301	0.004	0.464732	24.3	0.08	0.28	rs1805091	0.2505
ENSG00000165501	LRR1	SLWSLDLSK	SLRSLDLSK	A0301	0.002	0.557019	37.8	0.15	0.28	rs7148147	0.2296
ENSG00000188938	FAM120AOS	SVNNKVSEK	SVNNKVSKK	A0301	0.0009	0.612045	68.5	0.3	0.28	rs10821128	0.3479
ENSG00000070540	WIPI1	ATGTKAGYK	AIGTKAGYK	A0301	0.003	0.520985	62.9	0.3	0.28	rs883541	0.2366
ENSG00000139144	PIK3C2G	ALSFTSLDK	APSFTSLDK	A0301	0.005	0.443998	45.7	0.2	0.28	rs11044004	0.3917
ENSG00000188641	DPYD	ATLRSTSAK	ATLCSTSAK	A0301	0.003	0.509876	29.2	0.1	0.28	rs1801265	0.2147
ENSG00000228049	POLR2J2	KACLFTINK	NACLFTINK	A0301	0.004	0.488786	126.1	0.5	0.27	rs62483491	0.2594
ENSG00000106853	PTGR1	KTAELPPLK	KTSELPPLK	A0301	0.004	0.473725	60.1	0.25	0.27	rs1053959	0.4304	in MS
ENSG00000171564	FGB	YSMKKMSMK	YSMRKMSMK	A0301	0.004	0.468644	29.8	0.1	0.27	rs4220	0.1998
ENSG00000107863	ARHGAP21	KLSETPGTK	KLSETPGSK	A0301	0.002	0.582307	54.1	0.25	0.27	rs1127893	0.5109
ENSG00000164151	ICE1	KTGMSTVAK	KTGMSTIAK	A0301	0.003	0.500539	67.9	0.3	0.27	rs2578500	0.3529
ENSG00000094755	GABRP	KLKFVFREK	KFKFVFREK	A0301	0.002	0.578462	48.7	0.2	0.27	rs1063310	0.2565
ENSG00000133103	COG6	TTSNPLSRK	TTCNPLSRK	A0301	0.005	0.463017	71.1	0.3	0.27	rs3812883	0.3767
ENSG00000181518	OR8D4	AICSPLLYR	AICSPLLYK	A0301	0.0006	0.638129	101.9	0.4	0.27	rs7926767	0.3191
ENSG00000213973	ZNF99	KMHEEGYNK	KMYEEGYNK	A0301	0.003	0.505517	60.7	0.25	0.27	rs61740110	0.9095
ENSG00000177352	CCDC71	VMAAWAKAK	VMAARAKAK	A0301	0.003	0.531135	30.6	0.12	0.27	rs4955418	0.3539
ENSG00000181381	DDX60L	GMRMGQLLK	GMRVGQLLK	A0301	0.003	0.500382	23	0.07	0.27	rs2684348	0.3559
ENSG00000100714	MTHFD1	IIADQIALK	IIADRIALK	A0301	0.005	0.453396	61.6	0.3	0.27	rs2236225	0.4294
ENSG00000213973	ZNF99	KMHEEGYNK	KMHEEAYNK	A0301	0.003	0.505517	60.7	0.25	0.27	rs7255780	0.2783
ENSG00000283263	AL135787.1	KTAELPPLK	KTSELPPLK	A0301	0.004	0.473725	60.1	0.25	0.27	rs1053959	0.4304	in MS
ENSG00000250120	PCDHA10	VVAGHVVAK	VGAGHVVAK	A0301	0.003	0.527436	41.2	0.17	0.27	rs251364	0.3588
ENSG00000101546	RBFA	ALHKQIMEY	ALNKQIMEY	A0301	0.005	0.462181	89.8	0.4	0.27	rs3744872	0.3161
ENSG00000164296	TIGD6	VLYQSHLLK	VLYRSHLLK	A0301	0.0004	0.671351	6.3	0.01	0.27	rs10875553	0.2376
ENSG00000070366	SMG6	RTKERPPLK	RTKERPRLK	A0301	0.004	0.472296	69.4	0.3	0.27	rs1885986	0.3569
ENSG00000176092	AIM1L	STISSLTQK	SPISSLTQK	A0301	0.002	0.541949	52.7	0.25	0.26	rs12562454	0.1918
ENSG00000115155	OTOF	GTFCMVLQK	GTFRMVLQK	A0301	0.002	0.54647	31.9	0.12	0.26	rs13031859	0.4642
ENSG00000091972	CD200	QLYTTASLK	QLYTPASLK	A0301	0.002	0.59416	11.6	0.02	0.26	rs2272022	0.3907
ENSG00000102738	MRPS31	SLWNVEFAK	SLWDVEFAK	A0301	0.003	0.495971	61.8	0.3	0.26	rs13508	0.1839
ENSG00000106012	IQCE	RTTTAASTK	RTTTAASTR	A0301	0.004	0.482679	84.3	0.4	0.26	rs61729413	0.171
ENSG00000159110	IFNAR2	KVLRQGLTK	KVLRQGLAK	A0301	0.002	0.585811	31.8	0.12	0.26	rs1131668	0.3231
ENSG00000280204	OR1S1	ALRELINRK	ALRKLINRK	A0301	0.005	0.446641	84.4	0.4	0.26	rs7103026	0.2386
ENSG00000100865	CINP	LLLKHTVAK	LLLKRTVAK	A0301	0.005	0.445448	21.6	0.07	0.26	rs7011	0.2654
ENSG00000033867	SLC4A7	RLTSRSSQK	RLTSRSSQE	A0301	0.0008	0.620248	18	0.05	0.26	rs3755652	0.2266
ENSG00000143882	ATP6V1C2	RTAAYDTLK	RTAAYNTLK	A0301	0.005	0.450703	57.6	0.25	0.26	rs1198849	0.3648
ENSG00000251692	PTX4	LVFPNASTK	LVFPNASTR	A0301	0.005	0.458756	30.3	0.12	0.26	rs2745098	0.3738
ENSG00000108423	TUBD1	KVINQTLSK	KVINQMLSK	A0301	0.002	0.552193	16.8	0.04	0.26	rs1292053	0.4175
ENSG00000143401	ANP32E	ALMEMKMMK	ALMAMKMMK	A0301	0.0003	0.682122	15.7	0.04	0.26	rs7522034	0.4304
ENSG00000121570	DPPA4	RTKEKMSVK	RTKEKMSIK	A0301	0.0007	0.63079	98.9	0.4	0.26	rs3762648	0.4831
ENSG00000258429	PDF	RLWGALSLR	RLWGALSLW	A0301	0.0003	0.684673	100.9	0.4	0.25	rs8057004	0.2843
ENSG00000163520	FBLN2	VTHAPGLGK	VTHAPSLGK	A0301	0.004	0.484484	33.6	0.12	0.25	rs3732666	0.1869
ENSG00000111331	OAS3	AVYPRAGRK	AVYPRAGSK	A0301	0.0006	0.63878	14.6	0.03	0.25	rs2285933	0.2565
ENSG00000108700	CCL8	VIFKTQRGK	VIFKTKRGK	A0301	0.003	0.505531	42.3	0.17	0.25	rs1133763	0.1511
ENSG00000164112	TMEM155	ILAVALISK	ILVVALISK	A0301	0.004	0.486775	45	0.17	0.25	rs4370153	0.174
ENSG00000188906	LRRK2	TQYFKLLEK	SQYFKLLEK	A0301	0.003	0.52816	44.3	0.17	0.25	rs11564148	0.3171
ENSG00000185101	ANO9	KINRCVALK	KINRRVALK	A0301	0.003	0.520129	12.8	0.02	0.25	rs10794323	0.168
ENSG00000103642	LACTB	RLMSAVTAR	RLLSAVTAR	A0301	0.002	0.580319	49.7	0.2	0.25	rs34317102	0.2684
ENSG00000149124	GLYAT	QMLEKTLRK	QMLEKSLRK	A0301	0.002	0.570491	43.7	0.17	0.25	rs10896818	0.161
ENSG00000198046	ZNF667	KLKKGHSGK	KPKKGHSGK	A0301	0.002	0.56202	41.4	0.17	0.25	rs35914474	0.4662
ENSG00000230301	OR5H6	SLSSTVTPK	WLSSTVTPK	A0301	0.002	0.567525	32.3	0.12	0.25	rs2173236	0.3102
ENSG00000198721	ECI2	SINQVKLLK	SMNQVKLLK	A0301	0.002	0.541368	52	0.25	0.25	rs3177253	0.2744
ENSG00000267467	APOC4	TLSPPPKLK	TPSPPPKLK	A0301	0.004	0.468917	64.3	0.3	0.25	rs1132899	0.502
ENSG00000141519	CCDC40	GTHAGTCTK	GTHAGTCTN	A0301	0.004	0.478485	111.5	0.5	0.25	rs4889953	0.3032
ENSG00000101191	DIDO1	KAAATAASK	KAAAMAASK	A0301	0.005	0.461017	83.2	0.4	0.25	rs1883848	0.3877
ENSG00000137860	SLC28A2	KTHASLFKK	KTHARLFKK	A0301	0.0009	0.608676	28.1	0.1	0.25	rs1060896	0.3678
ENSG00000006282	SPATA20	TLLNTGLEK	TLLNSGLEK	A0301	0.002	0.533741	58.8	0.25	0.25	rs9913430	0.2773
ENSG00000170776	AKAP13	KLCDNIVSK	KLCDNIVSE	A0301	0.0001	0.79392	80.4	0.4	0.25	rs7177107	0.1938
ENSG00000230301	OR5H6	SLSSTVTPK	LLSSTVTPK	A0301	0.002	0.567525	32.3	0.12	0.25	rs2173236	0.3102
ENSG00000172361	CFAP53	TILQKALQK	TILQKALQE	A0301	0.002	0.56223	111.5	0.5	0.25	rs35193847	0.3926
ENSG00000069248	NUP133	SLTSSNVSK	SLTSSNISK	A0301	0.004	0.468043	108	0.5	0.25	rs11805194	0.2068
ENSG00000170231	FABP6	QTMGGKMFK	QTMGGKTFK	A0301	0.004	0.464007	37.1	0.15	0.24	rs1130435	0.3966
ENSG00000159111	MRPL10	KIFPNQVLK	KVFPNQVLK	A0301	0.0005	0.649535	13.8	0.03	0.24	rs11538868	0.3549
ENSG00000117226	GBP3	CIWKFFPKK	CIRKFFPKK	A0301	0.005	0.462068	66.8	0.3	0.24	rs4656077	0.4404
ENSG00000183671	GPR1	ILYVLISKK	ILYVLVSKK	A0301	0.003	0.503266	15.8	0.04	0.24	rs3732083	0.5169
ENSG00000157119	KLHL40	RLNVLCLTK	RLNVLRLTK	A0301	0.0004	0.663248	32.1	0.12	0.24	rs123509	0.2286
ENSG00000139318	DUSP6	SVLGLLLKK	SLLGLLLKK	A0301	0.0006	0.641924	48.6	0.2	0.24	rs2279574	0.4443	in MS
ENSG00000127989	MTERF1	RSYANIKEK	RSYTNIKEK	A0301	0.0006	0.642216	49.3	0.2	0.24	rs10266424	0.4831
ENSG00000119927	GPAM	TIFRSATLK	TVFRSATLK	A0301	0.005	0.459485	12	0.02	0.24	rs2792751	0.3082
ENSG00000075914	EXOSC7	ASLQSVLHK	ASLQSVVHK	A0301	0.003	0.501282	106.2	0.5	0.24	rs6794	0.4841
ENSG00000203965	EFCAB7	KLTEPNLIK	KLMEPNLIK	A0301	0.003	0.500834	69	0.3	0.24	rs6657480	0.1491
ENSG00000119121	TRPM6	MIAPVTSQK	MTAPVTSQK	A0301	0.004	0.467961	20.9	0.06	0.24	rs1333342	0.4622
ENSG00000185420	SMYD3	KVEKFATAK	KVEKFATAN	A0301	0.005	0.448088	106.2	0.5	0.24	rs7520453	0.1382
ENSG00000160285	LSS	RLRQRAVQK	HLRQRAVQK	A0301	0.0007	0.628181	16.4	0.04	0.24	rs34115287	0.1889
ENSG00000176834	VSIG10	AIISGLLLY	AIISGLLLH	A0301	0.005	0.462377	99.5	0.4	0.24	rs7307331	0.2813
ENSG00000264424	MYH4	ALAMQLQKK	ALAIQLQKK	A0301	0.004	0.486614	121.3	0.5	0.23	rs917361	0.3698
ENSG00000169599	NFU1	GLRRRFCHK	GLRRRFCHM	A0301	0.005	0.453972	36.2	0.15	0.23	rs4453725	0.4185
ENSG00000241644	INMT	RLPSYVVGK	RLPSYMVGK	A0301	0.002	0.538507	27.5	0.1	0.23	rs2302339	0.3499
ENSG00000179988	PSTK	HLMGRKLEK	HLMRRKLEK	A0301	0.002	0.582575	29.5	0.1	0.23	rs3736582	0.2704
ENSG00000148057	IDNK	TIMETLTMK	TIMETLKMK	A0301	0.002	0.537203	44.9	0.17	0.23	rs1052690	0.1889
ENSG00000163694	RBM47	AMYGGYAGY	AVYGGYAGY	A0301	0.0009	0.601272	30.4	0.12	0.23	rs278981	0.2157
ENSG00000198010	DLGAP2	AILQEPLLK	AILPEPLLK	A0301	0.002	0.54967	125.7	0.5	0.23	rs2301963	0.4503
ENSG00000167701	GPT	AVRHGLRAK	AVRNGLRAK	A0301	0.004	0.495118	107	0.5	0.23	rs1063739	0.5398
ENSG00000164749	HNF4G	ATKRSMMYK	ATKRSMIYK	A0301	0.0005	0.652129	13.3	0.02	0.23	rs1805098	0.4105
ENSG00000198785	GRIN3A	RLGSWQGRK	RLGSWQGGK	A0301	0.0007	0.625971	34.3	0.12	0.23	rs10989589	0.4076
ENSG00000162994	CLHC1	SMNLDVLTK	SMNLDALTK	A0301	0.002	0.549914	73.7	0.3	0.23	rs9677948	0.2137
ENSG00000172987	HPSE2	VTMGFFVVK	VTMGFYVVK	A0301	0.004	0.480131	26.6	0.09	0.23	rs10883100	0.5099
ENSG00000158483	FAM86C1	VLVETLMAK	VLAETLMAK	A0301	0.005	0.45247	51.7	0.25	0.23	rs3935309	0.4324
ENSG00000115548	KDM3A	VINGNPASK	VVNGNPASK	A0301	0.005	0.456154	94.9	0.4	0.23	rs2030259	0.2406	in MS
ENSG00000283494	DLGAP2	AILQEPLLK	AILPEPLLK	A0301	0.002	0.54967	125.7	0.5	0.23	rs2301963	0.4503
ENSG00000158286	RNF207	ALSEEPLLK	GLSEEPLLK	A0301	0.0003	0.679994	113.4	0.5	0.23	rs846111	0.2604
ENSG00000198785	GRIN3A	RLGSWQGRK	HLGSWQGRK	A0301	0.0007	0.625971	34.3	0.12	0.23	rs34755188	0.9722
ENSG00000139985	ADAM21	SMYQQLGTY	SMYKQLGTY	A0301	0.005	0.457786	102.3	0.4	0.23	rs114864695	0.1292
ENSG00000105854	PON2	RIQNILCEK	RIQNILSEK	A0301	0.005	0.449171	51.8	0.25	0.23	rs7493	0.2485
ENSG00000084674	APOB	RVTQKFHMK	RVTQEFHMK	A0301	0.002	0.538622	93.8	0.4	0.23	rs1042031	0.2127
ENSG00000169599	NFU1	KLKNPYTIK	MLKNPYTIK	A0301	0.004	0.470184	13	0.02	0.23	rs4453725	0.4185
ENSG00000173611	SCAI	RSRTEFTLK	RSRTEFALK	A0301	0.005	0.452837	86.2	0.4	0.23	rs589292	0.3101
ENSG00000138778	CENPE	HLMESLREK	HLTESLREK	A0301	0.0008	0.616326	63.2	0.3	0.23	rs2243682	0.2207
ENSG00000145113	MUC4	KMTNNGGYK	KITNNGGYK	A0301	0.004	0.486901	33.3	0.12	0.23	rs2259102	0.1561
ENSG00000148773	MKI67	KVLKQHAKK	KVLKQRAKK	A0301	0.004	0.47851	61.1	0.25	0.23	rs12777740	0.1571
ENSG00000100994	PYGB	GLANTIVEK	GLADTIVEK	A0301	0.002	0.593426	64.5	0.3	0.23	rs2227891	0.1849
ENSG00000162994	CLHC1	HLFSVDMKK	HLFSADMKK	A0301	0.004	0.470524	26.4	0.09	0.23	rs14026	0.5179
ENSG00000180828	BHLHE22	KSLSASTAK	KSLSASTSK	A0301	0.003	0.499434	76.9	0.4	0.23	rs7016250	0.326
ENSG00000164615	CAMLG	SLSIPSVSK	SLSVPSVSK	A0301	0.004	0.476441	30	0.12	0.22	rs12657663	0.1332
ENSG00000170054	SERPINA9	ALSARTLIK	ALSARTLRK	A0301	0.002	0.562828	14.7	0.03	0.22	rs28618118	0.3101
ENSG00000156675	RAB11FIP1	SSALGSLFK	SSVLGSLFK	A0301	0.005	0.449796	63.4	0.3	0.22	rs12541651	0.3111
ENSG00000183378	OVCH2	KSAALSLPK	KSATLSLPK	A0301	0.005	0.461772	32.3	0.12	0.22	rs12289558	0.3181
ENSG00000149646	CNBD2	RTSGDTLSK	RTSGDTLPK	A0301	0.0003	0.700875	114.5	0.5	0.22	rs6060750	0.2018
ENSG00000163092	XIRP2	ALSHQCTAK	ALSHECTAK	A0301	0.002	0.535835	82.8	0.4	0.22	rs16853344	0.1123
ENSG00000187689	AMTN	STWSLPQLK	STRSLPQLK	A0301	0.003	0.519567	43.1	0.17	0.22	rs35286445	0.164
ENSG00000104321	TRPA1	KALQILLNK	EALQILLNK	A0301	0.002	0.544409	101.1	0.4	0.22	rs920829	0.1272
ENSG00000204290	BTNL2	AVAVGLLRK	AVAVGLPRK	A0301	0.0008	0.615236	65.3	0.3	0.22	rs35624343	0.16
ENSG00000095380	NANS	ALDRPYTSK	ALERPYTSK	A0301	0.002	0.53616	68.4	0.3	0.22	rs1058446	0.2207
ENSG00000164309	CMYA5	GIYGKARKK	GIYDKARKK	A0301	0.0002	0.774378	69.6	0.3	0.22	rs10942901	0.1471
ENSG00000231852	CYP21A2	GLQDKLVSK	GLQDKLVSR	A0301	0.002	0.570578	110	0.5	0.22	rs397515530	0.339
ENSG00000164309	CMYA5	KSYTGIYGK	KSYTGIYDK	A0301	0.0008	0.615744	15.1	0.03	0.22	rs10942901	0.1471
ENSG00000124789	NUP153	SLGNSSVLK	SLGNSSILK	A0301	0.002	0.554245	33.8	0.12	0.22	rs2228375	0.2376
ENSG00000099834	CDHR5	RLYRGTVAR	SLYRGTVAR	A0301	0.0008	0.616018	25.7	0.09	0.22	rs2246614	0.3419
ENSG00000093010	COMT	RMVDFAGMK	RMVDFAGVK	A0301	0.004	0.485784	16.4	0.04	0.22	rs4680	0.5
ENSG00000139318	DUSP6	SLLGLLLKK	SVLGLLLKK	A0301	0.0003	0.694687	29.9	0.12	0.22	rs2279574	0.5557
ENSG00000169994	MYO7B	AMNKRRGSK	AMNKQRGSK	A0301	0.003	0.503484	90.7	0.4	0.22	rs11686946	0.1968
ENSG00000164307	ERAP1	MMNTWTLQK	MMNTWTLQR	A0301	0.0003	0.700705	6.3	0.01	0.22	rs30187	0.3499
ENSG00000187950	OVCH1	RVSASSMAK	RVSPSSMAK	A0301	0.0004	0.672447	17.1	0.04	0.22	rs1347570	0.4274
ENSG00000078898	BPIFB2	RLNMAALSY	RLNKAALSY	A0301	0.002	0.567006	37.8	0.15	0.22	rs6088066	0.2406
ENSG00000132677	RHBG	RTVSTLGYK	GTVSTLGYK	A0301	0.004	0.469283	14.6	0.03	0.22	rs3748569	0.4095
ENSG00000164411	GJB7	CLIKCCLQK	CFIKCCLQK	A0301	0.004	0.481698	102.1	0.4	0.21	rs6934603	0.4672
ENSG00000150667	FSIP1	KTLAIGRLK	KTLGIGRLK	A0301	0.002	0.572206	39.7	0.15	0.21	rs16969386	0.1471
ENSG00000151849	CENPJ	KLESNNTYK	KLESNNPYK	A0301	0.004	0.477495	105.4	0.5	0.21	rs9511510	0.1441
ENSG00000141655	TNFRSF11A	AQYPLQLNK	AQHPLQLNK	A0301	0.0008	0.617062	46.9	0.2	0.21	rs35211496	0.174
ENSG00000250312	ZNF718	KVFANLHNR	KVFANLHNH	A0301	0.005	0.456698	96	0.4	0.21	rs7440274	0.1759
ENSG00000183607	GKN2	ALDNMFSNK	ALDNMFSSK	A0301	0.0009	0.60501	49.8	0.2	0.21	rs1128272	0.1183
ENSG00000197428	OR51D1	VLSSVTMPK	VLSSITMPK	A0301	0.003	0.514919	11.5	0.01	0.21	rs905871	0.2992
ENSG00000162592	CCDC27	KTQLKCLLK	KMQLKCLLK	A0301	0.001	0.597505	53.2	0.25	0.21	rs1181883	0.4354
ENSG00000272514	CFAP206	ATFLTLSKK	GTFLTLSKK	A0301	0.0009	0.607543	20.9	0.06	0.21	rs16879281	0.1193
ENSG00000164818	DNAAF5	RIYPELLKR	KIYPELLKR	A0301	0.0003	0.679556	97.8	0.4	0.21	rs3922641	0.3946
ENSG00000124491	F13A1	ITFYTGVLK	ITFYTGVPK	A0301	0.005	0.459659	23.4	0.08	0.21	rs5982	0.2107
ENSG00000100299	ARSA	GVFAVRTGK	GVFAVRSGK	A0301	0.005	0.459573	29.3	0.1	0.21	rs743616	0.4712
ENSG00000086288	NME8	KAMQPLFRK	RAMQPLFRK	A0301	0.002	0.537244	38.5	0.15	0.21	rs2722372	0.2475
ENSG00000163116	STPG2	STLGPAYHK	STLGPAYYK	A0301	0.005	0.455545	75.4	0.3	0.21	rs17558193	0.4026
ENSG00000180917	CMTR2	KTFSCSLLH	TTFSCSLLH	A0301	0.002	0.53472	60.5	0.25	0.21	rs3096381	0.1879
ENSG00000104763	ASAH1	MLDKAPMLK	MLDKAPVLK	A0301	0.003	0.529166	30.6	0.12	0.21	rs1071645	0.4761
ENSG00000196208	GREB1	SLTASSVTK	SLAASSVTK	A0301	0.005	0.453663	82.6	0.4	0.21	rs36030386	0.1362
ENSG00000006747	SCIN	KTSRGFTYR	KTSRGFTYH	A0301	0.003	0.496142	113.9	0.5	0.21	rs2240572	0.4066
ENSG00000180917	CMTR2	RLLESAELK	RLLESAELT	A0301	0.002	0.535388	85.2	0.4	0.21	rs3096381	0.1879
ENSG00000163576	EFHB	SVSASQVTK	SVSASQGTK	A0301	0.004	0.490708	109.3	0.5	0.21	rs17795400	0.2376
ENSG00000178623	GPR35	ALAVAPSAK	ALAVAPRAK	A0301	0.004	0.487832	38.7	0.15	0.21	rs3749172	0.4404
ENSG00000141639	MAPK4	AMDSRACRK	AVDSRACRK	A0301	0.002	0.584905	74.4	0.3	0.21	rs3752087	0.4354
ENSG00000186628	FSD2	RLGTFLKTK	RLGKFLKTK	A0301	0.0009	0.61142	29.5	0.1	0.21	rs4779061	0.16
ENSG00000070748	CHAT	KVPRKMTAK	KVPRKMAAK	A0301	0.004	0.483744	87.6	0.4	0.21	rs3810950	0.2316
ENSG00000068650	ATP11A	SLLPDILKK	SLLPDVLKK	A0301	0.0006	0.639005	134.8	0.5	0.21	rs11616795	0.1272
ENSG00000118997	DNAH7	AMTEKVRSK	AMTKKVRSK	A0301	0.0006	0.631841	123.9	0.5	0.2	rs6719500	0.1402
ENSG00000279000	OR10A6	IMNKGGFMK	IMNKGVFMK	A0301	0.002	0.59108	19.9	0.06	0.2	rs7933807	0.4264
ENSG00000283494	DLGAP2	AILPEPLLK	AILQEPLLK	A0301	0.002	0.566426	61.7	0.3	0.2	rs2301963	0.5497
ENSG00000132740	IGHMBP2	AVLFALSQK	AVSFALSQK	A0301	0.002	0.536769	48	0.2	0.2	rs560096	0.1491
ENSG00000117650	NEK2	LLKSYSLLK	LLKNYSLLK	A0301	0.003	0.517074	9.7	0.01	0.2	rs2230489	0.1282
ENSG00000072840	EVC	ELYQKILSK	ELHQKILSK	A0301	0.0009	0.602548	110.3	0.5	0.2	rs6414624	0.2068
ENSG00000136918	WDR38	RMAACMAGR	KMAACMAGR	A0301	0.004	0.478265	80.3	0.4	0.2	rs12375547	0.4324
ENSG00000124788	ATXN1	LSAAPFLTK	LPAAPFLTK	A0301	0.004	0.468013	38.5	0.15	0.2	rs16885	0.2028
ENSG00000175826	CTDNEP1	RAFVAFAAK	RTFVAFAAK	A0301	0.005	0.444565	63.4	0.3	0.2	rs3744399	0.1362
ENSG00000277481	PKD1L3	ALYRLELSK	ALYSLELSK	A0301	0.002	0.586388	11.9	0.02	0.2	rs1035543	0.3211
ENSG00000163357	DCST1	SLLARLLRK	SMLARLLRK	A0301	0.0004	0.666884	10.6	0.01	0.2	rs11264300	0.3569
ENSG00000173276	ZBTB21	STNKPHVPK	NTNKPHVPK	A0301	0.005	0.452322	42.4	0.17	0.2	rs871545	0.1938
ENSG00000205301	MGAT4D	MLYAQPKAK	LLYAQPKAK	A0301	0.003	0.513343	11.4	0.01	0.2	rs12505221	0.2247
ENSG00000120279	MYCT1	SSYTHSLNR	SSYTHGLNR	A0301	0.003	0.522802	60.7	0.25	0.2	rs17710008	0.159
ENSG00000120262	CCDC170	SQYFSFREK	SQYSSFREK	A0301	0.002	0.538338	61.4	0.3	0.2	rs953767	0.1243
ENSG00000173083	HPSE	YLNGRTATK	YLNGRTATR	A0301	0.005	0.462065	42.3	0.17	0.2	rs11099592	0.2505
ENSG00000171045	TSNARE1	KLQNPCVGK	KLQNRCVGK	A0301	0.002	0.582004	30.2	0.12	0.2	rs33970858	0.1978
ENSG00000131059	BPIFA3	RSFDNNIIK	RSFDNNIVK	A0301	0.004	0.482788	118.7	0.5	0.2	rs3818222	0.5229
ENSG00000162994	CLHC1	HLFSADMKK	HLFSVDMKK	A0301	0.004	0.476093	30.9	0.12	0.2	rs14026	0.4821
ENSG00000198010	DLGAP2	AILPEPLLK	AILQEPLLK	A0301	0.002	0.566426	61.7	0.3	0.2	rs2301963	0.5497
ENSG00000147459	DOCK5	RVFLRAINR	RVFLRAINQ	A0301	0.003	0.527004	58.1	0.25	0.2	rs2271111	0.3698
ENSG00000205832	C16orf96	RTRKVGVPK	RTRKDGVPK	A0301	0.004	0.481799	49.7	0.2	0.2	rs2450386	0.162
ENSG00000266200	PNLIPRP2	KISVTLSGK	KVSVTLSGK	A0301	0.003	0.498831	25.5	0.08	0.2	rs4751996	0.4642
ENSG00000197079	KRT35	AMYSSSSCK	AMYSSSPCK	A0301	0.0005	0.654483	7	0.01	0.2	rs743686	0.4602
ENSG00000148357	HMCN2	RTHPGYLAY	HTHPGYLAY	A0301	0.004	0.476901	102.8	0.4	0.2	rs6478957	0.4871
ENSG00000137674	MMP20	AVFLIMALK	AVFLIMALT	A0301	0.002	0.579913	39.7	0.15	0.2	rs2245803	0.3738
ENSG00000103023	PRSS54	SVLRKIFVK	GVLRKIFVK	A0301	0.004	0.485973	47.1	0.2	0.19	rs3815803	0.4463
ENSG00000128829	EIF2AK4	GLLKKLCIK	GLLKKLGIK	A0301	0.002	0.550811	85.9	0.4	0.19	rs35602605	0.1769
ENSG00000160193	WDR4	AILASTFSK	AILASTFSN	A0301	0.002	0.559596	27.6	0.1	0.19	rs2248490	0.4742
ENSG00000116690	PRG4	SSSSSTIWK	SSSSSTIRK	A0301	0.005	0.45374	94.5	0.4	0.19	rs2273779	0.33
ENSG00000196620	UGT2B15	KLAKKGKKK	KLAKTGKKK	A0301	0.0002	0.755704	86	0.4	0.19	rs4148269	0.3638
ENSG00000163006	CCDC138	KVSTSKITK	RVSTSKITK	A0301	0.002	0.564382	80.6	0.4	0.19	rs6740879	0.2346
ENSG00000108423	TUBD1	KVINQMLSK	KVINQTLSK	A0301	0.0009	0.611153	15.2	0.03	0.19	rs1292053	0.5825	in MS
ENSG00000171847	FAM90A1	ALLHIFSRK	ALLHIFSGK	A0301	0.003	0.520296	17.6	0.04	0.19	rs9738115	0.1243
ENSG00000132436	FIGNL1	ALASMVIHK	ALASVVIHK	A0301	0.0006	0.63917	20	0.06	0.19	rs10235371	0.1153
ENSG00000179869	ABCA13	CLNGRFSEK	CPNGRFSEK	A0301	0.002	0.560816	27.1	0.1	0.19	rs1880738	0.4115
ENSG00000267680	ZNF224	MINSSQFSK	VINSSQFSK	A0301	0.004	0.492066	33.4	0.12	0.19	rs2068061	0.1203
ENSG00000112796	ENPP5	KIIEWFTSK	KIVEWFTSK	A0301	0.0005	0.652757	20.9	0.06	0.19	rs6926570	0.4692
ENSG00000114654	EFCC1	RLRDLNISK	RLQDLNISK	A0301	0.002	0.581263	20.3	0.06	0.19	rs3732430	0.5596
ENSG00000149050	ZNF214	KSLRNLKYK	KSHRNLKYK	A0301	0.004	0.477042	70.5	0.3	0.19	rs1156525	0.3499
ENSG00000183671	GPR1	ILYVLVSKK	ILYVLISKK	A0301	0.003	0.496124	15.6	0.03	0.19	rs3732083	0.4831
ENSG00000008130	NADK	AVHNGLGEK	AVHNGLGEN	A0301	0.005	0.459935	88.4	0.4	0.19	rs4751	0.4115
ENSG00000167104	BPIFB6	STGMTITGK	STGMTVTGK	A0301	0.005	0.455569	133.6	0.5	0.19	rs2070317	0.5179
ENSG00000134827	TCN1	ALMGKTFLY	ALMGKTFLD	A0301	0.0007	0.629304	29.4	0.1	0.19	rs34324219	0.1153
ENSG00000134042	MRO	VSWKLSFQK	VSWKLRFQK	A0301	0.005	0.453292	113.3	0.5	0.19	rs4940019	0.496
ENSG00000117215	PLA2G2D	KTQGCSIYK	KTQGCGIYK	A0301	0.003	0.511303	24.5	0.08	0.19	rs584367	0.4066
ENSG00000159063	ALG8	RSYCFTASK	RSYCFTANK	A0301	0.003	0.517319	8.5	0.01	0.19	rs665278	0.2286
ENSG00000131059	BPIFA3	RSFDNNIVK	RSFDNNIIK	A0301	0.002	0.543847	124.6	0.5	0.19	rs3818222	0.4771
ENSG00000143147	GPR161	RTCYYAVLY	RTSYYAVLY	A0301	0.004	0.475981	111.9	0.5	0.18	rs73030230	0.0984
ENSG00000091732	ZC3HC1	ITCSQCMRK	IACSQCMRK	A0301	0.002	0.553714	120	0.5	0.18	rs1464890	0.3946
ENSG00000197056	ZMYM1	SLASSGVNK	SLASSGMNK	A0301	0.0003	0.683383	38.2	0.15	0.18	rs2971408	0.0785
ENSG00000091436	AC013461.1	HLIQWSRTK	HSIQWSRTK	A0301	0.004	0.464739	103	0.4	0.18	rs3769148	0.4831
ENSG00000084636	COL16A1	SLMKTSAIK	SLMKKSAIK	A0301	0.004	0.476208	22.2	0.07	0.18	rs2228552	0.3519
ENSG00000160867	FGFR4	RLYRGQALH	GLYRGQALH	A0301	0.002	0.541558	37	0.15	0.18	rs351855	0.2942
ENSG00000236320	SLFN14	KLLPSGSRK	KLLPSGSQK	A0301	0.0006	0.634377	17.6	0.04	0.18	rs10512472	0.172
ENSG00000100298	APOBEC3H	RIFASRLYY	GIFASRLYY	A0301	0.003	0.526413	9.7	0.01	0.18	rs139297	0.4642
ENSG00000121570	DPPA4	RTKEKMSIK	RTKEKMSVK	A0301	0.002	0.569731	91.2	0.4	0.18	rs3762648	0.5169
ENSG00000205496	OR51A2	AVFYTLILK	AVSYTLILK	A0301	0.0003	0.685721	18.8	0.05	0.18	rs55889636	0.4841
ENSG00000006715	VPS41	ALWEYKVYK	ALWEYEVYK	A0301	0.0003	0.705381	16.7	0.04	0.18	rs62444122	0.0765
ENSG00000141469	SLC14A1	KLANQLKDK	ELANQLKDK	A0301	0.005	0.454433	103.4	0.4	0.18	rs2298720	0.0785
ENSG00000065328	MCM10	RARGQVLTK	RAKGQVLTK	A0301	0.003	0.495922	115.5	0.5	0.18	rs2274110	0.1948
ENSG00000054654	SYNE2	CLNSILKSK	CLNNILKSK	A0301	0.004	0.494043	65.3	0.3	0.18	rs4027404	0.1243
ENSG00000168917	SLC35G2	KLYWRNLRK	KLYWRNLRR	A0301	0.0001	0.8098	4.7	0.01	0.18	rs1052618	0.3439
ENSG00000167701	GPT	AVRNGLRAK	AVRHGLRAK	A0301	0.002	0.562058	127.9	0.5	0.18	rs1063739	0.4602
ENSG00000132972	RNF17	ALRERRINK	ALRERRINN	A0301	0.002	0.56053	49.2	0.2	0.18	rs3783082	0.1342
ENSG00000197938	OR5H2	ALFTVLKKK	ALFTILKKK	A0301	0.0004	0.67243	29.2	0.1	0.18	rs16839214	0.1004
ENSG00000187175	KRTAP12-1	SMCVPVSFK	SVCVPVSFK	A0301	0.003	0.517255	13.2	0.02	0.18	rs9984476	0.1461
ENSG00000171045	TSNARE1	RMAGPSTTR	RMAGPSATR	A0301	0.002	0.573687	75.1	0.3	0.18	rs10100935	0.664
ENSG00000091592	NLRP1	SLFQVAHFK	SLFQMAHFK	A0301	0.004	0.494382	11.1	0.01	0.17	rs11651270	0.4612
ENSG00000168658	VWA3B	VLDKHVVSK	VLDKHVMSK	A0301	0.003	0.511678	69.8	0.3	0.17	rs11889349	0.4553
ENSG00000164171	ITGA2	RVYLFTIKK	RVYLFTIKE	A0301	0.0002	0.755548	10.8	0.01	0.17	rs1801106	0.0885
ENSG00000197355	UAP1L1	RVSDGSLLY	RASDGSLLY	A0301	0.0008	0.62161	89.7	0.4	0.17	rs7037849	0.3996
ENSG00000196735	HLA-DQA1	ALRNMAVAK	ALRNMAVTK	A0301	0.003	0.496456	25.3	0.08	0.17	rs1142335	0.5477	in MS
ENSG00000188938	FAM120AOS	SVNNKVSKK	SVSNKVSKK	A0301	0.0006	0.644699	62.1	0.3	0.17	rs113476650	0.9911	in MS
ENSG00000179023	KLHDC7A	RMEEHFIQK	RMEENFIQK	A0301	0.0006	0.639737	39.2	0.15	0.17	rs2992753	0.3887
ENSG00000100299	ARSA	GVFAVRSGK	GVFAVRTGK	A0301	0.005	0.447849	28.6	0.1	0.17	rs743616	0.5288
ENSG00000109674	NEIL3	RVLEVQLTK	PVLEVQLTK	A0301	0.0003	0.682708	47.4	0.2	0.17	rs7689099	0.1183
ENSG00000240224	UGT1A5	HLCGAVLAK	HLCAAVLAK	A0301	0.0003	0.684894	102.5	0.4	0.17	rs12475068	0.0964
ENSG00000197410	DCHS2	RMTHLALAK	RMTHLALVK	A0301	0.003	0.506598	11.2	0.01	0.17	rs11721758	0.4851
ENSG00000164597	COG5	ASFWTNMEK	ASLWTNMEK	A0301	0.003	0.518134	21.1	0.07	0.17	rs2269970	0.4583
ENSG00000128829	EIF2AK4	KLTDYSISK	KITDYSISK	A0301	0.0004	0.658188	23.4	0.08	0.17	rs2291627	0.0924
ENSG00000187950	OVCH1	RVSPSSMAK	RVSASSMAK	A0301	0.0003	0.69572	19.7	0.06	0.17	rs1347570	0.5726
ENSG00000179023	KLHDC7A	RMEENFIQK	RMEEHFIQK	A0301	0.0006	0.632244	123.4	0.5	0.17	rs2992753	0.6113
ENSG00000197079	KRT35	AMYSSSPCK	AMYSSSSCK	A0301	0.002	0.53834	7.8	0.01	0.17	rs743686	0.5398
ENSG00000068001	HYAL2	AVAWAMELK	AVSWAMELK	A0301	0.004	0.463714	105	0.5	0.17	rs709210	0.6501
ENSG00000135837	CEP350	VTSSKLSVK	GTSSKLSVK	A0301	0.004	0.478016	70.4	0.3	0.17	rs12125245	0.1123
ENSG00000138376	BARD1	KVGGTSGRK	KVGGTSGSK	A0301	0.004	0.494891	131.8	0.5	0.17	rs2229571	0.3588
ENSG00000174371	EXO1	SQYSLSFMK	SQYSLSFTK	A0301	0.002	0.551546	29.4	0.1	0.17	rs4149963	0.0855
ENSG00000136021	SCYL2	SQFFKGLLK	SQFFKGLPK	A0301	0.002	0.554699	20.7	0.06	0.17	rs33968174	0.1103
ENSG00000188938	FAM120AOS	SVNNKVSKK	SVNNKVSEK	A0301	0.0006	0.644699	62.1	0.3	0.17	rs10821128	0.6521	in MS
ENSG00000137411	VARS2	KIMSVLSER	KIMSVLSEW	A0301	0.004	0.475957	94.3	0.4	0.17	rs2249464	0.5596
ENSG00000118492	ADGB	KLLEAERLK	KLLEAEHLK	A0301	0.003	0.510246	127.5	0.5	0.16	rs259370	0.5736
ENSG00000283652	WDFY4	AAFPLGSQK	AAFPLGAQK	A0301	0.005	0.454944	136.7	0.5	0.16	rs12268007	0.1223
ENSG00000144410	CPO	AVANFIESK	AVASFIESK	A0301	0.005	0.451513	76.2	0.4	0.16	rs62617140	0.0716
ENSG00000058600	POLR3E	HLAAKIKPK	HLSAKIKPK	A0301	0.004	0.488492	74.1	0.3	0.16	rs2347	0.0716
ENSG00000132694	ARHGEF11	RTIEQLTLK	HTIEQLTLK	A0301	0.002	0.539959	40.5	0.17	0.16	rs945508	0.5517
ENSG00000010072	SPRTN	RLNSKIKVK	RPNSKIKVK	A0301	0.0003	0.701366	35.6	0.15	0.16	rs2437150	0.6511
ENSG00000171495	MROH2B	MLFWYIMEK	MLFRYIMEK	A0301	0.0005	0.651312	7	0.01	0.16	rs865093	0.1541
ENSG00000188906	LRRK2	SQYFKLLEK	TQYFKLLEK	A0301	0.0006	0.638759	28.3	0.1	0.16	rs11564148	0.6829
ENSG00000119121	TRPM6	MTAPVTSQK	MIAPVTSQK	A0301	0.003	0.498601	33	0.12	0.16	rs1333342	0.5378
ENSG00000083093	PALB2	KLFIRVKGK	KLFIQVKGK	A0301	0.002	0.591801	14.4	0.03	0.16	rs152451	0.0934
ENSG00000133812	SBF2	TTFYNAVQK	TTFYNAVQE	A0301	0.004	0.486084	65.6	0.3	0.16	rs7102464	0.1163
ENSG00000117215	PLA2G2D	KTQGCGIYK	KTQGCSIYK	A0301	0.003	0.523777	32	0.12	0.16	rs584367	0.5934
ENSG00000102531	FNDC3A	RLNESASYK	RLNESTSYK	A0301	0.0002	0.764769	10.3	0.01	0.16	rs45604939	0.0676
ENSG00000204616	TRIM31	KLIDSLKTK	KLVDSLKTK	A0301	0.0009	0.602756	49.7	0.2	0.16	rs2523989	0.1203
ENSG00000160321	ZNF208	KVLTLTTHK	KVSTLTTHK	A0301	0.005	0.448587	28.1	0.1	0.16	rs12462668	0.1113
ENSG00000237651	C2orf74	LLLVVFLYK	LLLVVFLDK	A0301	0.005	0.462196	74	0.3	0.16	rs1729674	0.5467
ENSG00000183091	NEB	KIMNEYLYK	KIMNEHLYK	A0301	0.0005	0.654011	7.7	0.01	0.16	rs75807392	0.0696
ENSG00000091592	NLRP1	SLFQMAHFK	SLFQVAHFK	A0301	0.004	0.470959	10.8	0.01	0.16	rs11651270	0.5388
ENSG00000136153	LMO7	ATYSSEIPK	ATYPSEIPK	A0301	0.002	0.554762	24.4	0.08	0.16	rs41286126	0.0755
ENSG00000136918	WDR38	KMAACMAGR	RMAACMAGR	A0301	0.004	0.466424	96.4	0.4	0.16	rs12375547	0.5676
ENSG00000164749	HNF4G	ATKRSMIYK	ATKRSMMYK	A0301	0.0008	0.61786	20.1	0.06	0.15	rs1805098	0.5895
ENSG00000170396	ZNF804A	RMSQNQAVK	HMSQNQAVK	A0301	0.003	0.516422	62.9	0.3	0.15	rs12477430	0.6889
ENSG00000142173	COL6A2	RIDSLSSFK	HIDSLSSFK	A0301	0.005	0.45945	30.3	0.12	0.15	rs1042917	0.4901
ENSG00000187527	ATP13A5	STLKFPVSK	YTLKFPVSK	A0301	0.003	0.530923	35.6	0.15	0.15	rs12637558	0.5875
ENSG00000177352	CCDC71	VMAARAKAK	VMAAWAKAK	A0301	0.005	0.449052	39.6	0.15	0.15	rs4955418	0.6461
ENSG00000279000	OR10A6	IMNKGVFMK	IMNKGGFMK	A0301	0.0008	0.614322	15.5	0.03	0.15	rs7933807	0.5736
ENSG00000065150	IPO5	RMAFGLGGK	RMACGLGGK	A0301	0.002	0.587711	16.2	0.04	0.15	rs202197617	0.0964
ENSG00000137860	SLC28A2	KTHARLFKK	KTHASLFKK	A0301	0.001	0.600199	20.6	0.06	0.15	rs1060896	0.6322
ENSG00000256463	SALL3	LLGGPPLTK	LLGGPPVTK	A0301	0.003	0.528507	45.6	0.2	0.15	rs2447437	0.1352
ENSG00000178623	GPR35	ALAVAPRAK	ALAVAPSAK	A0301	0.003	0.512592	86.8	0.4	0.15	rs3749172	0.5596
ENSG00000146090	RASGEF1C	QLNKPVLDK	QLDKPVLDK	A0301	0.004	0.470615	95.7	0.4	0.15	rs533943411	0.1044
ENSG00000164930	FZD6	TVMLLALNK	TVMLLAMNK	A0301	0.005	0.445841	51.2	0.25	0.15	rs3808553	0.4583
ENSG00000187630	DHRS4L2	RLASSRMTR	RMASSRMTR	A0301	0.002	0.558943	67.2	0.3	0.15	rs2273947	0.1004
ENSG00000206203	TSSK2	KAMSSASFK	KATSSASFK	A0301	0.003	0.499248	15.5	0.03	0.15	rs1052763	0.1948
ENSG00000182670	TTC3	IQNTAMLLK	IQNTATLLK	A0301	0.005	0.449884	57.4	0.25	0.15	rs1053808	0.495
ENSG00000107863	ARHGAP21	KLSETPGSK	KLSETPGTK	A0301	0.001	0.597607	43.3	0.17	0.15	rs1127893	0.4891
ENSG00000100714	MTHFD1	IIADRIALK	IIADQIALK	A0301	0.003	0.508756	24.8	0.08	0.15	rs2236225	0.5706
ENSG00000177992	SPATA31E1	RSSGRFSEK	RSSGRFSDK	A0301	0.002	0.593331	54.7	0.25	0.14	rs4076794	0.1103
ENSG00000112796	ENPP5	KIVEWFTSK	KIIEWFTSK	A0301	0.001	0.598716	30.8	0.12	0.14	rs6926570	0.5308
ENSG00000163357	DCST1	SMLARLLRK	SLLARLLRK	A0301	0.0006	0.645823	7.5	0.01	0.14	rs11264300	0.6431
ENSG00000181961	OR4A16	AMKNLWCEK	AMKNLWCEM	A0301	0.004	0.487217	88.5	0.4	0.14	rs10896659	0.506
ENSG00000181143	MUC16	RLTSLRSKK	RLTSLRSEK	A0301	0.005	0.448488	39.8	0.15	0.14	rs75217292	0.1083
ENSG00000127989	MTERF1	RSYTNIKEK	RSYANIKEK	A0301	0.0006	0.636609	75	0.3	0.14	rs10266424	0.5169
ENSG00000120328	PCDHB12	RSNEFKFLK	RSNKFKFLK	A0301	0.003	0.526619	63.6	0.3	0.14	rs2910006	0.3211
ENSG00000149564	ESAM	VLLYHCRGK	VLLYHRRGK	A0301	0.004	0.493191	105.3	0.5	0.14	rs12792040	0.0855
ENSG00000177992	SPATA31E1	RSSGRFSEK	RSSRRFSEK	A0301	0.002	0.593331	54.7	0.25	0.14	rs34017995	0.9503
ENSG00000158023	WDR66	KTFNKFVGK	KTFNKLVGK	A0301	0.0001	0.787325	8.5	0.01	0.14	rs11043265	0.0527
ENSG00000132294	EFR3A	SVNLNTSSK	SVDLNTSSK	A0301	0.003	0.499383	80.9	0.4	0.14	rs1051221	0.4911
ENSG00000138074	SLC5A6	SLFPLSCQK	SLLPLSCQK	A0301	0.0005	0.64803	18.9	0.05	0.14	rs61737373	0.0686
ENSG00000116478	HDAC1	AILKPVMSK	AIFKPVMSK	A0301	0.0003	0.707414	13.7	0.03	0.14	rs570282927	0.0805
ENSG00000126698	DNAJC8	RVDSWRNFK	RVDSWRNFQ	A0301	0.004	0.483578	42.8	0.17	0.14	rs530029122	0.1372
ENSG00000036257	CUL3	ATFYGPIKK	ATFYGPVKK	A0301	0.0006	0.644738	19.4	0.06	0.14	rs3738952	0.0845
ENSG00000165406	MARCH8	SVQSAVVLK	SVQSAVVSK	A0301	0.005	0.447014	68.2	0.3	0.14	rs12769244	0.0785
ENSG00000184640	SEPT9	AMANGMEEK	AMANGVEEK	A0301	0.003	0.507703	118.2	0.5	0.14	rs2627223	0.0636
ENSG00000134160	TRPM1	SSFKWGSLK	SSFKRGSLK	A0301	0.0006	0.634431	14.5	0.03	0.14	rs75638145	0.175
ENSG00000184956	MUC6	ATLRSPATK	ATLRSTATK	A0301	0.004	0.473556	58.3	0.25	0.14	rs573849895	0.0934
ENSG00000187994	RINL	RLVPPQVNK	RLVPPQVDK	A0301	0.002	0.533366	22.2	0.07	0.14	rs1001413	0.6382
ENSG00000186407	CD300E	CLSGCLSLK	CLSGCLSLT	A0301	0.004	0.484907	29.9	0.1	0.14	rs581157	0.5706
ENSG00000129988	LBP	TLYPKFNDK	TFYPKFNDK	A0301	0.004	0.491254	29.1	0.1	0.14	rs2232618	0.0726
ENSG00000138496	PARP9	TLLSLLFQK	TSLSLLFQK	A0301	0.003	0.520865	51.8	0.25	0.13	rs34006803	0.1213
ENSG00000136250	AOAH	SVTLPLFLK	SVTLLLFLK	A0301	0.005	0.447579	80.1	0.4	0.13	rs7986	0.6272
ENSG00000132874	SLC14A2	AIYKLPLSK	TIYKLPLSK	A0301	0.0002	0.750276	7.5	0.01	0.13	rs3745009	0.5596
ENSG00000174177	CTU2	ATREKPLPK	AAREKPLPK	A0301	0.002	0.575447	79.5	0.4	0.13	rs72811472	0.1233
ENSG00000166444	ST5	RTFEYEAEK	RTFEYEADK	A0301	0.003	0.512229	74.8	0.3	0.13	rs3812762	0.341
ENSG00000164347	GFM2	SIISPPIAK	SIINPPIAK	A0301	0.004	0.464229	37.5	0.15	0.13	rs957680	0.1392
ENSG00000115155	OTOF	GTFRMVLQK	GTFCMVLQK	A0301	0.0005	0.652817	18.6	0.05	0.13	rs13031859	0.5358
ENSG00000240720	LRRD1	AIYNIFSLK	AIYNLFSLK	A0301	0.0003	0.719448	6.3	0.01	0.13	rs6465353	0.6074	in MS
ENSG00000149679	CABLES2	RTLPGPRHK	RTLPGSRHK	A0301	0.002	0.556425	97.8	0.4	0.13	rs41284972	0.0815
ENSG00000118997	DNAH7	KVAKVVAPK	KVAKIVAPK	A0301	0.002	0.578259	19.9	0.06	0.13	rs16841018	0.0875
ENSG00000182578	CSF1R	RTFTLSLPR	HTFTLSLPR	A0301	0.005	0.447506	55.3	0.25	0.13	rs10079250	0.0666
ENSG00000120907	ADRA1A	CLCRKQSSK	CLRRKQSSK	A0301	0.004	0.486822	97.9	0.4	0.13	rs1048101	0.5666
ENSG00000068784	SRBD1	RTAVNVLLK	KTAVNVLLK	A0301	0.0003	0.684963	26.9	0.09	0.13	rs3755072	0.1312
ENSG00000132874	SLC14A2	TTNNPAIYK	TTNNPTIYK	A0301	0.002	0.561075	37.4	0.15	0.13	rs3745009	0.5596
ENSG00000187609	EXD3	ALWSTRERK	TLWSTRERK	A0301	0.005	0.454755	68.9	0.3	0.13	rs80074261	0.0785
ENSG00000174177	CTU2	ALRSATREK	ALRSAAREK	A0301	0.002	0.577824	92.6	0.4	0.13	rs72811472	0.1233
ENSG00000167800	TBX10	RMFPPFQVK	RMFPPFQVT	A0301	0.0005	0.652087	6.2	0.01	0.13	rs3758938	0.6958
ENSG00000039139	DNAH5	RIAEEVTQK	RTAEEVTQK	A0301	0.0004	0.660926	97.5	0.4	0.13	rs17263496	0.1521
ENSG00000091972	CD200	QLYTPASLK	QLYTTASLK	A0301	0.0007	0.628102	7.5	0.01	0.13	rs2272022	0.6093
ENSG00000125246	CLYBL	VIAKAFGLK	VIAKAFGLQ	A0301	0.005	0.457519	26.4	0.09	0.13	rs575511352	0.0865
ENSG00000164818	DNAAF5	KIYPELLKR	RIYPELLKR	A0301	0.0004	0.667716	109.9	0.5	0.13	rs3922641	0.6054
ENSG00000172139	SLC9C1	LLMSPVLSR	LLISPVLSR	A0301	0.004	0.489899	43.1	0.17	0.13	rs9809404	0.5964
ENSG00000169064	ZBBX	KVHQKGALK	NVHQKGALK	A0301	0.002	0.583678	38.3	0.15	0.13	rs4619784	0.5924
ENSG00000090612	ZNF268	KTSWEVRQK	KTSWEVWQK	A0301	0.0008	0.616948	133	0.5	0.12	rs7975069	0.6531
ENSG00000179115	FARSA	ALYRLARKK	ALYRLAQKK	A0301	0.0003	0.700806	22	0.07	0.12	rs35087277	0.0318
ENSG00000169064	ZBBX	SLKLSNLYK	SLELSNLYK	A0301	0.003	0.521496	27.2	0.1	0.12	rs35864545	0.1113
ENSG00000135697	BCO1	KMATAYIRR	KMATAYIRS	A0301	0.005	0.453536	102.5	0.4	0.12	rs12934922	0.5596
ENSG00000162592	CCDC27	KMQLKCLLK	KTQLKCLLK	A0301	0.0007	0.625124	29.2	0.1	0.12	rs1181883	0.5646
ENSG00000149633	KIAA1755	SLGNRACTK	SLGNRACTN	A0301	0.002	0.576775	58.3	0.25	0.12	rs1205434	0.6799
ENSG00000188738	FSIP2	STKKSLFTK	STKQSLFTK	A0301	0.002	0.583556	102.1	0.4	0.12	rs77937204	0.0964
ENSG00000105889	STEAP1B	AMMRSYRYK	AMRRSYRYK	A0301	0.0009	0.610004	7.8	0.01	0.12	rs16881812	0.0666
ENSG00000120328	PCDHB12	RSNKFKFLK	RSNEFKFLK	A0301	0.003	0.530728	45.7	0.2	0.12	rs2910006	0.6789
ENSG00000185880	TRIM69	KIRKLPLLK	KIKKLPLLK	A0301	0.002	0.565605	11.7	0.02	0.12	rs17588988	0.0567
ENSG00000133808	MICALCL	SLRKTNSNK	GLRKTNSNK	A0301	0.003	0.505679	47.7	0.2	0.12	rs1493954	0.6571
ENSG00000197428	OR51D1	VLSSITMPK	VLSSVTMPK	A0301	0.004	0.488791	10.8	0.01	0.12	rs905871	0.7008
ENSG00000187747	OR52B6	AIFSVFAYR	ALFSVFAYR	A0301	0.003	0.525248	37.6	0.15	0.12	rs74053516	0.0557
ENSG00000125912	NCLN	RTVQRLLVK	KTVQRLLVK	A0301	0.004	0.493457	50	0.2	0.12	rs2288949	0.0646
ENSG00000241644	INMT	RLPSYMVGK	RLPSYVVGK	A0301	0.002	0.580692	26	0.09	0.12	rs2302339	0.6501
ENSG00000197428	OR51D1	VLSSITMPK	VLFSITMPK	A0301	0.004	0.488791	10.8	0.01	0.12	rs148606808	0.999
ENSG00000213714	FAM209B	AVVPFVILK	AVVPFVILQ	A0301	0.004	0.481447	39.6	0.15	0.12	rs3209183	0.6243
ENSG00000116690	PRG4	SSSSSTIRK	SSSSSTIWK	A0301	0.003	0.504454	128.9	0.5	0.12	rs2273779	0.67
ENSG00000165972	CCDC38	ASMEVQALK	ASMEVQAVK	A0301	0.004	0.483677	51.2	0.25	0.12	rs75959092	0.1342
ENSG00000057468	MSH4	RIYLNNLKK	RIYLSNLKK	A0301	0.0003	0.718877	15.8	0.04	0.12	rs5745549	0.0547
ENSG00000078114	NEBL	KVYKEHFEK	KVYKEDFEK	A0301	0.0005	0.651346	23.2	0.07	0.12	rs41277370	0.0835
ENSG00000165632	TAF3	STSANSFTK	STSANNFTK	A0301	0.003	0.528904	102	0.4	0.11	rs4747647	0.6203
ENSG00000164307	ERAP1	MMNTWTLQR	MMNTWTLQK	A0301	0.003	0.529581	57.9	0.25	0.11	rs30187	0.6501
ENSG00000012048	BRCA1	AVFSKSVQK	AVFSKSVQR	A0301	0.0002	0.745477	15.8	0.04	0.11	rs16942	0.6451	in MS
ENSG00000180828	BHLHE22	KSLSASTSK	KSLSASTAK	A0301	0.003	0.522702	63.9	0.3	0.11	rs7016250	0.674
ENSG00000159082	SYNJ1	RTLKNLYGK	RTLKNLYGR	A0301	0.0009	0.60956	42	0.17	0.11	rs2254562	0.7127
ENSG00000186881	OR13F1	GMALSMHLK	GTALSMHLK	A0301	0.004	0.470899	30.3	0.12	0.11	rs7030820	0.6173
ENSG00000177311	ZBTB38	KLYRLMPMK	KLYRLLPMK	A0301	0.0003	0.682543	6.2	0.01	0.11	rs544444513	0.0447
ENSG00000169914	OTUD3	KTNKNQLAK	KANKNQLAK	A0301	0.0002	0.736665	49.1	0.2	0.11	rs10916668	0.0567
ENSG00000177853	ZNF518A	KTSKKFFSK	KTSKKIFSK	A0301	0.0001	0.786111	31.7	0.12	0.11	rs41291606	0.0875
ENSG00000196735	HLA-DQA1	ALRNMAVTK	ALRNMAVAK	A0301	0.003	0.504423	25.7	0.09	0.11	rs1142335	0.0507
ENSG00000198842	DUSP27	KMSEYQMEK	KMSEYKMEK	A0301	0.0003	0.708766	13.2	0.02	0.11	rs267746	0.16
ENSG00000169598	DFFB	RVLGSMCQK	RVLGSMCQR	A0301	0.0001	0.779054	32.4	0.12	0.11	rs12738235	0.1153
ENSG00000103023	PRSS54	GVLRKIFVK	SVLRKIFVK	A0301	0.004	0.464787	68.7	0.3	0.11	rs3815803	0.5537
ENSG00000146839	ZAN	SIYSIVNIK	SIYTIVNIK	A0301	0.005	0.458038	23.4	0.08	0.11	rs539445	0.6581
ENSG00000007933	FMO3	AISDWLYMK	AISDWLYVK	A0301	0.0004	0.672193	74.4	0.3	0.11	rs1736557	0.0626
ENSG00000164151	ICE1	KTGMSTIAK	KTGMSTVAK	A0301	0.002	0.55388	60	0.25	0.11	rs2578500	0.6471
ENSG00000168079	SCARA5	ALRNISLVK	ALRNISLAK	A0301	0.003	0.503808	19.1	0.05	0.11	rs118119884	0.0447
ENSG00000006695	COX10	RMYVSQLNR	RMYVTQLNR	A0301	0.0006	0.638753	18.7	0.05	0.11	rs2230351	0.0686
ENSG00000115425	PECR	KMKETLKEK	KMKETFKEK	A0301	0.001	0.598888	102.6	0.4	0.11	rs9288513	0.0964
ENSG00000198785	GRIN3A	RLGSWQGGK	RLGSWQGRK	A0301	0.0005	0.64813	47.8	0.2	0.1	rs10989589	0.5924
ENSG00000159110	IFNAR2	KVLRQGLAK	KVLRQGLTK	A0301	0.002	0.577844	28.9	0.1	0.1	rs1131668	0.6769
ENSG00000136003	ISCU	RVASALLLR	RAASALLLR	A0301	0.0005	0.649247	127.3	0.5	0.1	rs2287555	0.6799
ENSG00000138152	BTBD16	RLHDITKGK	RLHGITKGK	A0301	0.002	0.578492	49.4	0.2	0.1	rs986178	0.1044
ENSG00000131620	ANO1	LISKAFLLK	LIFKAFLLK	A0301	0.002	0.533216	22	0.07	0.1	rs2186797	0.0636
ENSG00000170054	SERPINA9	ALSARTLRK	ALSARTLIK	A0301	0.0003	0.683457	11.4	0.01	0.1	rs28618118	0.6899
ENSG00000134160	TRPM1	SSFKWGSFK	SSFKWGSLK	A0301	0.002	0.586832	11	0.01	0.1	rs118047113	0.0358
ENSG00000183378	OVCH2	KSATLSLPK	KSAALSLPK	A0301	0.005	0.456166	42.1	0.17	0.1	rs12289558	0.6819
ENSG00000159111	MRPL10	KVFPNQVLK	KIFPNQVLK	A0301	0.0004	0.676093	15.1	0.03	0.1	rs11538868	0.6451
ENSG00000172817	CYP7B1	HLLQSTGQK	RLLQSTGQK	A0301	0.005	0.455048	87.5	0.4	0.1	rs59035258	0.0427
ENSG00000154262	ABCA6	IMYAMLNEK	IIYAMLNEK	A0301	0.003	0.504147	9.8	0.01	0.1	rs7212506	0.0676
ENSG00000182346	DAOA	KIYFIGFQR	KIYFIGFQK	A0301	0.003	0.504399	113.4	0.5	0.1	rs2391191	0.6123
ENSG00000168658	VWA3B	VLDKHVMSK	VLDKHVVSK	A0301	0.001	0.599288	29.5	0.1	0.1	rs11889349	0.5447
ENSG00000187010	RHD	SLGWNLAVK	SPGWNLAVK	A0301	0.004	0.471353	84.9	0.4	0.1	rs2427766	0.8509
ENSG00000139044	B4GALNT3	GMWSHRQMK	GMWSRRQMK	A0301	0.002	0.551737	23.4	0.08	0.1	rs36078145	0.0527
ENSG00000163116	STPG2	STLGPAYYK	STLGPAYHK	A0301	0.002	0.552466	24.2	0.08	0.1	rs17558193	0.5974
ENSG00000171495	MROH2B	MLFRYIMEK	MLFWYIMEK	A0301	0.0008	0.618769	5.2	0.01	0.1	rs865093	0.8459
ENSG00000187166	H1FNT	RSFKPREEK	RSSKPREEK	A1101	0.003	0.49288	55.7	0.4	0.36	rs2291483	0.2435
ENSG00000120322	PCDHB8	GTNEFQLLK	GTNEFQFLK	A1101	0.0002	0.693785	5.7	0.01	0.36	rs2740583	0.3449
ENSG00000069122	ADGRF5	STVNIILGK	STVNVILGK	A1101	0.0004	0.66122	4.9	0.01	0.35	rs9395218	0.1968
ENSG00000088888	MAVS	SVYESYQPR	SVYQSYQPR	A1101	0.002	0.574613	24.5	0.15	0.35	rs17857295	0.2833
ENSG00000101425	BPI	KVTNSVSSK	KVTNSVSSE	A1101	0.005	0.427566	30.9	0.2	0.34	rs4358188	0.4632
ENSG00000171017	LRRC8E	ATAGTGPGK	AMAGTGPGK	A1101	0.002	0.574556	38.6	0.25	0.34	rs2115108	0.325
ENSG00000205277	MUC12	ATTPGLSAK	TTTPGLSAK	A1101	0.002	0.552278	14.9	0.07	0.33	rs10953315	0.2634
ENSG00000204256	BRD2	SSQNYRLPK	SSQDYRLPK	A1101	0.002	0.526596	9.4	0.03	0.33	rs206778	0.3161
ENSG00000108602	ALDH3A1	AAGNSVVLK	AAGNAVVLK	A1101	0.002	0.546563	30.4	0.2	0.33	rs887241	0.3559
ENSG00000240720	LRRD1	AIYNLFSLK	AIYNIFSLK	A1101	0.0008	0.599133	5.8	0.01	0.32	rs6465353	0.3926
ENSG00000151376	ME3	AALRITNNK	AALRITKNK	A1101	0.003	0.500244	24.8	0.15	0.32	rs1042780	0.327
ENSG00000215910	C1orf167	STLQDSLEK	ITLQDSLEK	A1101	0.0003	0.682711	22.5	0.12	0.32	rs6697244	0.3748
ENSG00000120690	ELF1	TVLKPGNSK	SVLKPGNSK	A1101	0.005	0.439162	37.3	0.25	0.32	rs1056820	0.2903	in MS
ENSG00000149599	DUSP15	GTLQRLVPR	GTVQRLVPR	A1101	0.004	0.46586	31.3	0.2	0.32	rs947310	0.4066
ENSG00000186881	OR13F1	GTALSMHLK	GMALSMHLK	A1101	0.002	0.519742	8.5	0.03	0.31	rs7030820	0.3827
ENSG00000139192	TAPBPL	VVLDCFLVK	VVLDCFLAK	A1101	0.003	0.504658	17.5	0.09	0.31	rs2041385	0.2932
ENSG00000169208	OR10G3	SISSIIVPR	GISSIIVPR	A1101	0.004	0.448956	27.1	0.17	0.31	rs17792778	0.331
ENSG00000164674	SYTL3	SLSKLQWQK	SQSKLQWQK	A1101	0.005	0.433002	32	0.2	0.3	rs3123101	0.2614
ENSG00000090612	ZNF268	KTSWEVWQK	KTSWEVRQK	A1101	0.0004	0.668442	15.5	0.08	0.3	rs7975069	0.3469
ENSG00000114654	EFCC1	RLQDLNISK	RLRDLNISK	A1101	0.005	0.432744	39.2	0.25	0.3	rs3732430	0.4404
ENSG00000197658	SLC22A24	RVGGKIICK	RVGRKIICK	A1101	0.0002	0.694693	75.9	0.5	0.3	rs4963245	0.3002
ENSG00000182346	DAOA	KIYFIGFQK	KIYFIGFQR	A1101	0.003	0.51049	14.3	0.07	0.3	rs2391191	0.3877
ENSG00000125888	BANF2	AQQSSHCLK	AQQTSHCLK	A1101	0.004	0.448467	77.7	0.5	0.29	rs1053993	0.2604
ENSG00000007933	FMO3	HVYPNLPKK	HVYPNLPKE	A1101	0.003	0.49915	23.2	0.15	0.29	rs2266782	0.3668
ENSG00000230601	RP11-402G3.3	STQNLLLQK	STQNLQLQK	A1101	0.0001	0.742717	7.8	0.02	0.29	rs1359992	0.3837
ENSG00000001036	FUCA2	AIYETYTWR	AIYETHTWR	A1101	0.004	0.472971	76.1	0.5	0.29	rs3762001	0.2247
ENSG00000256053	APOPT1	KTFLPALCR	KTFLPPLCR	A1101	0.003	0.500287	23	0.15	0.29	rs2274268	0.3638
ENSG00000188782	CATSPER4	STIRESYGR	STIHESYGR	A1101	0.005	0.421532	51.1	0.4	0.29	rs41284333	0.1879
ENSG00000138039	LHCGR	STVRKVNNK	STVRKVSNK	A1101	0.0005	0.643087	15.5	0.08	0.29	rs2293275	0.3598
ENSG00000157131	C8A	SSSTTCVRK	SSSTTCVRQ	A1101	0.002	0.54853	24.1	0.15	0.29	rs652785	0.3439
ENSG00000132874	SLC14A2	TIYKLPLSK	AIYKLPLSK	A1101	0.005	0.438916	9.1	0.03	0.29	rs3745009	0.4404
ENSG00000162771	FAM71A	SVLNASIPK	NVLNASIPK	A1101	0.0006	0.620935	5.6	0.01	0.29	rs3122712	0.2634
ENSG00000132874	SLC14A2	TTNNPTIYK	TTNNPAIYK	A1101	0.0005	0.640256	5.7	0.01	0.29	rs3745009	0.4404
ENSG00000188938	FAM120AOS	SVNNKVSEK	SVNNKVSKK	A1101	0.0006	0.631587	28.3	0.17	0.28	rs10821128	0.3479
ENSG00000146221	TCTE1	SSTSPQLSK	SSTSLQLSK	A1101	0.002	0.54908	21.3	0.12	0.28	rs324146	0.2157
ENSG00000076242	MLH1	SVFGNAVSR	SIFGNAVSR	A1101	0.0006	0.632294	35.4	0.25	0.28	rs1799977	0.325
ENSG00000188641	DPYD	ATLRSTSAK	ATLCSTSAK	A1101	0.0009	0.58567	8.3	0.02	0.28	rs1801265	0.2147
ENSG00000127603	MACF1	SVSAKELEK	SMSAKELEK	A1101	0.003	0.493035	31.2	0.2	0.28	rs2296172	0.1948
ENSG00000158517	NCF1	GTLMSLPTK	STLMSLPTK	A1101	0.003	0.504577	13	0.06	0.28	rs17295741	0.2863
ENSG00000174123	TLR10	RTLQLPHLK	RTIQLPHLK	A1101	0.002	0.528335	16.5	0.08	0.28	rs11096955	0.3976
ENSG00000070540	WIPI1	ATGTKAGYK	AIGTKAGYK	A1101	0.002	0.541553	41.9	0.3	0.28	rs883541	0.2366
ENSG00000181143	MUC16	STGVNSSSK	STGVISSSK	A1101	0.005	0.422673	49.6	0.4	0.28	rs10422567	0.173
ENSG00000091583	APOH	ASCKLPVKK	ASCKVPVKK	A1101	0.002	0.55266	46.8	0.3	0.28	rs4581	0.2316
ENSG00000134262	AP4B1	ASLRLFLSR	ALLRLFLSR	A1101	0.003	0.495392	28.3	0.17	0.28	rs1217401	0.2694
ENSG00000159082	SYNJ1	RTLKNLYGR	RTLKNLYGK	A1101	0.0009	0.589183	56.1	0.4	0.28	rs2254562	0.2873
ENSG00000241644	INMT	GVCFIVARK	GVCCIVARK	A1101	0.005	0.426224	33.8	0.25	0.27	rs4720015	0.1014
ENSG00000133103	COG6	TTSNPLSRK	TTCNPLSRK	A1101	0.003	0.50145	18.4	0.1	0.27	rs3812883	0.3767
ENSG00000250120	PCDHA10	VVAGHVVAK	VGAGHVVAK	A1101	0.003	0.48511	18.2	0.1	0.27	rs251364	0.3588
ENSG00000132677	RHBG	GTVSTLGYK	RTVSTLGYK	A1101	0.003	0.486458	7	0.01	0.27	rs3748569	0.5905
ENSG00000145113	MUC4	ATSLPVTSR	TTSLPVTSR	A1101	0.002	0.525091	43.8	0.3	0.27	rs368695884	0.9085
ENSG00000261272	MUC22	STANSEATK	STASSEATK	A1101	0.004	0.47049	25.6	0.15	0.27	rs62399429	0.1869
ENSG00000184698	OR51M1	AIIKFLGLK	AIIKLLGLK	A1101	0.004	0.453756	9.4	0.03	0.27	rs10768907	0.1769
ENSG00000164151	ICE1	KTGMSTVAK	KTGMSTIAK	A1101	0.003	0.493486	22.9	0.15	0.27	rs2578500	0.3529
ENSG00000283263	AL135787.1	KTAELPPLK	KTSELPPLK	A1101	0.003	0.476419	17	0.09	0.27	rs1053959	0.4304	in MS
ENSG00000157119	KLHL40	ASLSNQVPK	ASLSSQVPK	A1101	0.0007	0.610666	11.9	0.05	0.27	rs6805421	0.328
ENSG00000118113	MMP8	KTVQDYLEK	KIVQDYLEK	A1101	0.002	0.576089	38	0.25	0.27	rs3765620	0.4115
ENSG00000228049	POLR2J2	KACLFTINK	NACLFTINK	A1101	0.003	0.506034	19	0.1	0.27	rs62483491	0.2594
ENSG00000181518	OR8D4	AICSPLLYR	AICSPLLYK	A1101	0.002	0.542822	18.3	0.1	0.27	rs7926767	0.3191
ENSG00000197479	PCDHB11	STARLLSER	RTARLLSER	A1101	0.005	0.422943	32	0.2	0.27	rs799833	0.2296
ENSG00000099139	PCSK5	GTYYEKQTK	GTYYEKETK	A1101	0.003	0.480569	69.9	0.5	0.27	rs2803429	0.3529
ENSG00000106853	PTGR1	KTAELPPLK	KTSELPPLK	A1101	0.003	0.476419	17	0.09	0.27	rs1053959	0.4304	in MS
ENSG00000105341	ATP5SL	AVAPEGSQK	AVAPEGNQK	A1101	0.002	0.544027	61.3	0.4	0.27	rs2231940	0.4066
ENSG00000015532	XYLT2	ASLLTMYLR	ASLLRMYLR	A1101	0.004	0.445931	40.5	0.3	0.27	rs12451299	0.2127
ENSG00000166896	ATP23	SSFFTCNQK	SSFFTSNQK	A1101	0.003	0.507598	13.4	0.06	0.27	rs3751325	0.3131
ENSG00000132016	C19orf57	RTAGAGLPR	RTAGAGLPG	A1101	0.003	0.485254	69.3	0.5	0.27	rs2305775	0.2117
ENSG00000165632	TAF3	STSANNFTK	STSANSFTK	A1101	0.0003	0.672609	8.5	0.03	0.27	rs4747647	0.3797
ENSG00000204525	HLA-C	AVVAVVMCR	AMVAVVMCR	A1101	0.004	0.462711	76.2	0.5	0.27	rs146911342	0.8628
ENSG00000140563	MCTP2	STIAFAHRK	STIAFAHLK	A1101	0.0004	0.647264	3.4	0.01	0.26	rs7178698	0.1869
ENSG00000108423	TUBD1	KVINQTLSK	KVINQMLSK	A1101	0.002	0.542652	10.5	0.04	0.26	rs1292053	0.4175
ENSG00000136169	SETDB2	CTFLTTENK	CTFLTTGNK	A1101	0.003	0.478883	30	0.2	0.26	rs7998427	0.327
ENSG00000072571	HMMR	SSLQEKVAK	SSLQEKAAK	A1101	0.005	0.433022	72	0.5	0.26	rs299295	0.2525
ENSG00000112041	TULP1	TVIKKSNQK	TVIKNSNQK	A1101	0.003	0.499423	46.1	0.3	0.26	rs2064318	0.2137
ENSG00000096264	NCR2	STQTSWTPR	STQTPWTPR	A1101	0.002	0.525026	74.7	0.5	0.26	rs2236369	0.4115
ENSG00000106012	IQCE	RTTTAASTK	RTTTAASTR	A1101	0.003	0.489569	38.3	0.25	0.26	rs61729413	0.171
ENSG00000112041	TULP1	TVIKNSNQK	TVTKNSNQK	A1101	0.003	0.482229	50.5	0.4	0.26	rs2064317	0.6352
ENSG00000176092	AIM1L	STISSLTQK	SPISSLTQK	A1101	0.0001	0.76279	5.1	0.01	0.26	rs12562454	0.1918
ENSG00000139304	PTPRQ	SSPNGIIQK	SSPNGIIKK	A1101	0.004	0.470737	65.6	0.5	0.26	rs11114486	0.3549
ENSG00000115155	OTOF	GTFCMVLQK	GTFRMVLQK	A1101	0.0004	0.664304	8.7	0.03	0.26	rs13031859	0.4642
ENSG00000112297	AIM1	SSFPRTDLK	SSFPCTDLK	A1101	0.005	0.426773	8.7	0.03	0.26	rs3747787	0.2515
ENSG00000149633	KIAA1755	STQRAFQAK	STQRAFQAE	A1101	0.0008	0.598972	18.1	0.1	0.26	rs760998	0.2982
ENSG00000112041	TULP1	TVIKNSNQK	TVIKKSNQK	A1101	0.003	0.482229	50.5	0.4	0.26	rs2064318	0.7863
ENSG00000080224	EPHA6	GTGLVLMWK	GTGLVLVWK	A1101	0.004	0.456557	30.1	0.2	0.26	rs301949	0.4175
ENSG00000159110	IFNAR2	KVLRQGLTK	KVLRQGLAK	A1101	0.004	0.45913	42.3	0.3	0.26	rs1131668	0.3231
ENSG00000155792	DEPTOR	GIIQHVSNK	GIIQHVSSK	A1101	0.004	0.464039	49	0.4	0.26	rs2271900	0.2704
ENSG00000160360	GPSM1	LTSPAALEK	LTSPAASEK	A1101	0.005	0.43796	23.9	0.15	0.26	rs60980157	0.2406
ENSG00000137860	SLC28A2	KTHASLFKK	KTHARLFKK	A1101	0.002	0.559202	10.2	0.04	0.25	rs1060896	0.3678
ENSG00000154358	OBSCN	KTAPVEWRK	KAAPVEWRK	A1101	0.003	0.482281	15.4	0.08	0.25	rs437129	0.2932
ENSG00000155657	TTN	GTDVNIVAK	GTNVNIVAK	A1101	0.002	0.553692	34	0.25	0.25	rs1001238	0.2535
ENSG00000068001	HYAL2	AVSWAMELK	AVAWAMELK	A1101	0.003	0.514506	14.2	0.07	0.25	rs709210	0.3499
ENSG00000108375	RNF43	AVIRVIPLK	AIIRVIPLK	A1101	0.002	0.54864	7.8	0.02	0.25	rs3744093	0.3718
ENSG00000077498	TYR	SIFEQWLQR	SIFEQWLRR	A1101	0.002	0.553165	39.5	0.25	0.25	rs1126809	0.2525
ENSG00000136270	TBRG4	GSLMELVEK	GSLMEPVEK	A1101	0.003	0.47769	28.6	0.17	0.25	rs2304693	0.161
ENSG00000163554	SPTA1	AATQSLVMK	AATQSLLMK	A1101	0.004	0.44738	55.3	0.4	0.25	rs3737515	0.2863
ENSG00000230301	OR5H6	SLSSTVTPK	WLSSTVTPK	A1101	0.005	0.432796	18.6	0.1	0.25	rs2173236	0.3102
ENSG00000283186	TTN	GTDVNIVAK	GTNVNIVAK	A1101	0.002	0.553692	34	0.25	0.25	rs1001238	0.2535
ENSG00000187527	ATP13A5	YTLKFPVSK	STLKFPVSK	A1101	0.005	0.437381	8.5	0.03	0.25	rs12637558	0.4125
ENSG00000111331	OAS3	AVYPRAGRK	AVYPRAGSK	A1101	0.002	0.542671	48.1	0.4	0.25	rs2285933	0.2565
ENSG00000230301	OR5H6	SLSSTVTPK	LLSSTVTPK	A1101	0.005	0.432796	18.6	0.1	0.25	rs2173236	0.3102
ENSG00000141519	CCDC40	GTHAGTCTK	GTHAGTCTN	A1101	0.002	0.522318	24.4	0.15	0.25	rs4889953	0.3032
ENSG00000012048	BRCA1	AVFSKSVQR	AVFSKSVQK	A1101	0.0002	0.704084	27.3	0.17	0.25	rs16942	0.3549
ENSG00000080802	CNOT4	SSIESLNMK	SSVESLNMK	A1101	0.002	0.561447	10.7	0.04	0.25	rs3812265	0.2455
ENSG00000186090	HTR3D	AIFHVAIRR	AIFHVAIRH	A1101	0.004	0.447666	52.6	0.4	0.25	rs1000952	0.3469
ENSG00000174837	ADGRE1	SVLNERFFK	SVLNERFFQ	A1101	0.003	0.497493	3.9	0.01	0.25	rs373533	0.2396
ENSG00000172361	CFAP53	TILQKALQK	TILQKALQE	A1101	0.003	0.498863	41	0.3	0.25	rs35193847	0.3926
ENSG00000170776	AKAP13	KLCDNIVSK	KLCDNIVSE	A1101	0.003	0.488842	66.6	0.5	0.25	rs7177107	0.1938
ENSG00000127989	MTERF1	RSYANIKEK	RSYTNIKEK	A1101	0.0004	0.65547	50.4	0.4	0.24	rs10266424	0.4831
ENSG00000226763	SRRM5	SQANATTSK	SQADATTSK	A1101	0.004	0.446545	40.9	0.3	0.24	rs2302421	0.1461
ENSG00000189157	FAM47E	SVGLSKLQK	SVGLSKLQE	A1101	0.003	0.485548	48	0.4	0.24	rs3733250	0.4076
ENSG00000126091	ST3GAL3	AAFALGFLK	TAFALGFLK	A1101	0.002	0.538179	5.4	0.01	0.24	rs37458	0.3459
ENSG00000159111	MRPL10	KIFPNQVLK	KVFPNQVLK	A1101	0.002	0.53604	12.1	0.05	0.24	rs11538868	0.3549
ENSG00000203965	EFCAB7	STTGCKLRK	STTGCRLRK	A1101	0.004	0.470775	41.1	0.3	0.24	rs2273367	0.1441
ENSG00000139318	DUSP6	SVLGLLLKK	SLLGLLLKK	A1101	0.0004	0.668407	8.1	0.02	0.24	rs2279574	0.4443	in MS
ENSG00000075914	EXOSC7	ASLQSVLHK	ASLQSVVHK	A1101	0.002	0.575337	14.2	0.07	0.24	rs6794	0.4841
ENSG00000237765	FAM200B	SILNELNLK	SILNELSLK	A1101	0.003	0.484964	13.3	0.06	0.24	rs4235380	0.2763
ENSG00000187475	HIST1H1T	SAGLAAMEK	SAGVAAMEK	A1101	0.005	0.429071	75.6	0.5	0.24	rs198844	0.5258
ENSG00000272414	FAM47E-STBD1	SVGLSKLQK	SVGLSKLQE	A1101	0.003	0.485548	48	0.4	0.24	rs3733250	0.4076
ENSG00000135973	GPR45	CVLWFSYLK	CVLWLSYLK	A1101	0.002	0.525279	13.3	0.06	0.24	rs35946826	0.159
ENSG00000135502	SLC26A10	ASLLTALPR	ASLLTTLPR	A1101	0.005	0.433524	36.9	0.25	0.24	rs923828	0.5626
ENSG00000008323	PLEKHG6	STAGRLYPR	STTGRLYPR	A1101	0.003	0.510387	10.2	0.04	0.24	rs740842	0.4195
ENSG00000163629	PTPN13	KTLSSSPPK	KTFSSSPPK	A1101	0.003	0.514954	13.7	0.06	0.24	rs10033029	0.1203
ENSG00000134077	THUMPD3	SGMQHVWRK	SGMRHVWRK	A1101	0.002	0.522078	37.1	0.25	0.24	rs1129174	0.1879
ENSG00000134324	LPIN1	SSWETSQGK	SSWDTSQGK	A1101	0.005	0.431156	43.2	0.3	0.24	rs4669769	0.3936
ENSG00000153404	PLEKHG4B	AVISDRAPK	AVISDGAPK	A1101	0.004	0.45209	24.2	0.15	0.24	rs12519352	0.497
ENSG00000187475	HIST1H1T	SAGLAAMEK	SAGVAAMEK	A1101	0.005	0.429071	75.6	0.5	0.24	rs198844	0.004
ENSG00000132141	CCT6B	EVNSAFFYK	EVNSGFFYK	A1101	0.005	0.439598	11.2	0.04	0.24	rs2230553	0.3728
ENSG00000138472	GUCA1C	AVNLIVQEK	AVNLIMQEK	A1101	0.002	0.529147	29.7	0.2	0.24	rs6804162	0.3807
ENSG00000075826	SEC31B	ASLIPPLKK	APLIPPLKK	A1101	0.003	0.501607	23.3	0.15	0.23	rs2295772	0.1909
ENSG00000180828	BHLHE22	KSLSASTAK	KSLSASTSK	A1101	0.003	0.476299	24.8	0.15	0.23	rs7016250	0.326
ENSG00000283494	DLGAP2	AILQEPLLK	AILPEPLLK	A1101	0.003	0.504958	33.4	0.25	0.23	rs2301963	0.4503
ENSG00000100994	PYGB	GLANTIVEK	GLADTIVEK	A1101	0.003	0.505999	35.4	0.25	0.23	rs2227891	0.1849
ENSG00000148057	IDNK	TIMETLTMK	TIMETLKMK	A1101	0.003	0.502279	8.9	0.03	0.23	rs1052690	0.1889
ENSG00000164749	HNF4G	ATKRSMMYK	ATKRSMIYK	A1101	0.003	0.483012	6.6	0.01	0.23	rs1805098	0.4105
ENSG00000172987	HPSE2	VTMGFYVVK	VTMGFFVVK	A1101	0.0006	0.626385	5.6	0.01	0.23	rs10883100	0.4901
ENSG00000157873	TNFRSF14	KVIVSIQRK	KVIVSVQRK	A1101	0.005	0.419754	49.7	0.4	0.23	rs2234167	0.1471
ENSG00000105383	CD33	RSASPKHQK	GSASPKHQK	A1101	0.003	0.505597	57.4	0.4	0.23	rs35112940	0.2117
ENSG00000120051	CFAP58	RTDRNLYSK	RSDRNLYSK	A1101	0.0006	0.622161	26.7	0.17	0.23	rs11192036	0.2634
ENSG00000084674	APOB	RVTQKFHMK	RVTQEFHMK	A1101	0.002	0.53874	56.5	0.4	0.23	rs1042031	0.2127
ENSG00000181143	MUC16	SQMTTLMSR	SQMTALMSR	A1101	0.003	0.487806	26	0.15	0.23	rs4804382	0.167
ENSG00000204020	LIPN	ASNKICNNK	ASTKICNNK	A1101	0.002	0.551369	38.8	0.25	0.23	rs10788611	0.3618
ENSG00000105854	PON2	RIQNILCEK	RIQNILSEK	A1101	0.001	0.5806	26.6	0.17	0.23	rs7493	0.2485
ENSG00000158286	RNF207	ALSEEPLLK	GLSEEPLLK	A1101	0.005	0.422095	63.4	0.5	0.23	rs846111	0.2604
ENSG00000168491	CCDC110	SQLEIIQLK	SQLEIMQLK	A1101	0.004	0.471241	45	0.3	0.23	rs35596415	0.4622
ENSG00000124003	MOGAT1	SVGLVPVSK	SVGLVSVSK	A1101	0.003	0.51004	25.5	0.15	0.23	rs1868024	0.2336
ENSG00000198796	ALPK2	QTNSMTIKK	QTNSMTVKK	A1101	0.003	0.479255	16.7	0.09	0.23	rs7240666	0.165
ENSG00000198010	DLGAP2	AILQEPLLK	AILPEPLLK	A1101	0.003	0.504958	33.4	0.25	0.23	rs2301963	0.4503
ENSG00000073605	GSDMB	RVSEVLISR	RVSEVLISG	A1101	0.001	0.581125	58.8	0.4	0.23	rs2305479	0.502
ENSG00000184178	SCFD2	SGSSPLLQK	SGLSPLLQK	A1101	0.002	0.532228	65	0.5	0.23	rs7675987	0.3907
ENSG00000172987	HPSE2	VTMGFFVVK	VTMGFYVVK	A1101	0.0003	0.681865	5.2	0.01	0.23	rs10883100	0.5099
ENSG00000134256	CD101	AASDVQLSK	AASDVQLNK	A1101	0.002	0.562638	27.4	0.17	0.22	rs3754112	0.337
ENSG00000204290	BTNL2	AVAVGLLRK	AVAVGLPRK	A1101	0.002	0.568913	21.1	0.12	0.22	rs35624343	0.16
ENSG00000183569	SERHL2	SIISSFLQR	SIISSFLQC	A1101	0.0008	0.596219	16.3	0.08	0.22	rs137055	0.1004
ENSG00000124157	SEMG2	GSSQFPHGK	GSSQFPHGQ	A1101	0.004	0.454812	26.6	0.17	0.22	rs2233896	0.161
ENSG00000160593	JAML	KTNPEMKEK	KTNPEIKEK	A1101	0.002	0.535529	76.4	0.5	0.22	rs2298831	0.175
ENSG00000104321	TRPA1	KALQILLNK	EALQILLNK	A1101	0.002	0.520812	32.6	0.2	0.22	rs920829	0.1272
ENSG00000164309	CMYA5	KSYTGIYGK	KSYTGIYDK	A1101	0.0007	0.617933	8.3	0.02	0.22	rs10942901	0.1471
ENSG00000139318	DUSP6	SLLGLLLKK	SVLGLLLKK	A1101	0.004	0.470234	20.3	0.12	0.22	rs2279574	0.5557
ENSG00000083067	TRPM3	ASLRNPFQR	ASLQNPFQR	A1101	0.002	0.553123	76.6	0.5	0.22	rs6560142	0.4165
ENSG00000152464	RPP38	CVLALGFKK	CVLALAFKK	A1101	0.005	0.439265	32.4	0.2	0.22	rs15772	0.2346
ENSG00000004809	SLC22A16	SVFMGVTPR	SVFMGVTPH	A1101	0.005	0.443646	20.1	0.12	0.22	rs714368	0.2207
ENSG00000146839	ZAN	SIYTIVNIK	SIYSIVNIK	A1101	0.005	0.435775	22.3	0.12	0.22	rs539445	0.3419
ENSG00000132677	RHBG	RTVSTLGYK	GTVSTLGYK	A1101	0.003	0.515687	7.5	0.02	0.22	rs3748569	0.4095
ENSG00000187689	AMTN	GSTWSLPLK	GSTRSLPLK	A1101	0.005	0.430014	19.3	0.12	0.22	rs35286445	0.164
ENSG00000155906	RMND1	VSMETFVPK	VSTETFVPK	A1101	0.0006	0.623853	5.8	0.01	0.22	rs3734800	0.1133
ENSG00000122136	OBP2A	RTFSCPCRR	RTFSRPCRR	A1101	0.002	0.565865	45.6	0.3	0.22	rs2853652	0.2555
ENSG00000187950	OVCH1	RVSASSMAK	RVSPSSMAK	A1101	0.0009	0.583296	12.8	0.05	0.22	rs1347570	0.4274
ENSG00000164309	CMYA5	QSYSLISEK	QSYSLIGEK	A1101	0.005	0.420075	18.8	0.1	0.22	rs62621912	0.1451
ENSG00000156675	RAB11FIP1	SSALGSLFK	SSVLGSLFK	A1101	0.005	0.426091	9.1	0.03	0.22	rs12541651	0.3111
ENSG00000115155	OTOF	RSLTLLINR	RSLTPLINR	A1101	0.002	0.548166	60.9	0.4	0.22	rs4665855	0.4414
ENSG00000149646	CNBD2	RTSGDTLSK	RTSGDTLPK	A1101	0.0003	0.678108	30.9	0.2	0.22	rs6060750	0.2018
ENSG00000178852	EFCAB13	SSVAGCYLK	SSIAGCYLK	A1101	0.005	0.436491	11.1	0.04	0.22	rs4968318	0.3966
ENSG00000148468	FAM171A1	KSVEVFSLK	KSVEVFPLK	A1101	0.003	0.477048	11	0.04	0.22	rs3814165	0.1859
ENSG00000114902	SPCS1	QTLALTVLK	QTLPLTVLK	A1101	0.005	0.419958	9.3	0.03	0.22	rs6617	0.4304
ENSG00000187689	AMTN	STWSLPQLK	STRSLPQLK	A1101	0.004	0.454356	9.4	0.03	0.22	rs35286445	0.164
ENSG00000096264	NCR2	STQTPWTPR	STQTSWTPR	A1101	0.002	0.55068	57.4	0.4	0.21	rs2236369	0.5885
ENSG00000106853	PTGR1	KTSELPPLK	KTAELPPLK	A1101	0.004	0.461498	21.3	0.12	0.21	rs1053959	0.5696
ENSG00000107099	DOCK8	NVMPVIFGK	NAMPVIFGK	A1101	0.002	0.575246	9.4	0.03	0.21	rs17673268	0.1074
ENSG00000154529	CNTNAP3B	SSVAWAVLK	ASVAWAVLK	A1101	0.0007	0.611029	7	0.01	0.21	rs62558062	0.3519
ENSG00000272514	CFAP206	ATFLTLSKK	GTFLTLSKK	A1101	0.0005	0.638669	8.5	0.03	0.21	rs16879281	0.1193
ENSG00000163116	STPG2	STLGPAYHK	STLGPAYYK	A1101	0.0004	0.669923	5.8	0.01	0.21	rs17558193	0.4026
ENSG00000178163	ZNF518B	SAFSLHANK	SGFSLHANK	A1101	0.003	0.480784	18.4	0.1	0.21	rs66538112	0.2435
ENSG00000164818	DNAAF5	RIYPELLKR	KIYPELLKR	A1101	0.002	0.524296	72.9	0.5	0.21	rs3922641	0.3946
ENSG00000261272	MUC22	SSTTFVPTK	SSTTFVLTK	A1101	0.003	0.501128	11.9	0.05	0.21	rs12110785	0.159
ENSG00000150667	FSIP1	KTLAIGRLK	KTLGIGRLK	A1101	0.004	0.465463	25.7	0.15	0.21	rs16969386	0.1471
ENSG00000131037	EPS8L1	GAQLFSLQK	GAQLFSLQR	A1101	0.003	0.497897	31.7	0.2	0.21	rs1054940	0.494
ENSG00000141655	TNFRSF11A	AQYPLQLNK	AQHPLQLNK	A1101	0.0008	0.602695	22.5	0.12	0.21	rs35211496	0.174
ENSG00000183607	GKN2	ALDNMFSNK	ALDNMFSSK	A1101	0.005	0.440411	33.5	0.25	0.21	rs1128272	0.1183
ENSG00000086288	NME8	KAMQPLFRK	RAMQPLFRK	A1101	0.0004	0.648655	10.3	0.04	0.21	rs2722372	0.2475
ENSG00000188738	FSIP2	LTFCDMFPK	LTFCDTFPK	A1101	0.005	0.425413	5.9	0.01	0.21	rs10490391	0.508
ENSG00000174837	ADGRE1	ISMWTKFTK	ISTWTKFTK	A1101	0.005	0.425723	8.5	0.03	0.21	rs466876	0.1948
ENSG00000104763	ASAH1	KVMQVVDEK	KIMQVVDEK	A1101	0.003	0.493055	19.6	0.12	0.21	rs1049874	0.4771
ENSG00000068650	ATP11A	SLLPDILKK	SLLPDVLKK	A1101	0.003	0.5147	40	0.3	0.21	rs11616795	0.1272
ENSG00000100299	ARSA	GVFAVRTGK	GVFAVRSGK	A1101	0.003	0.493759	25.6	0.15	0.21	rs743616	0.4712
ENSG00000189045	ANKDD1B	ATAEGLLLR	ATAGGLLLR	A1101	0.0005	0.643223	31.8	0.2	0.21	rs61164763	0.0924
ENSG00000163539	CLASP2	GAQPPVISK	GAQPLVISK	A1101	0.0009	0.584248	33	0.25	0.21	rs61738888	0.0984
ENSG00000160838	LRRC71	KSSGAATKK	KSSGAVTKK	A1101	0.003	0.482814	71.8	0.5	0.21	rs41273221	0.174
ENSG00000250312	ZNF718	KVFANLHNR	KVFANLHNH	A1101	0.002	0.519552	28	0.17	0.21	rs7440274	0.1759
ENSG00000164818	DNAAF5	SILSTALLR	SILSTVLLR	A1101	0.003	0.488497	35.1	0.25	0.21	rs4720951	0.4632
ENSG00000006747	SCIN	KTSRGFTYR	KTSRGFTYH	A1101	0.003	0.483908	23.9	0.15	0.21	rs2240572	0.4066
ENSG00000163576	EFHB	SVSASQVTK	SVSASQGTK	A1101	0.0008	0.596439	16.5	0.08	0.21	rs17795400	0.2376
ENSG00000124491	F13A1	ITFYTGVLK	ITFYTGVPK	A1101	0.005	0.4426	13.1	0.06	0.21	rs5982	0.2107
ENSG00000283263	AL135787.1	KTSELPPLK	KTAELPPLK	A1101	0.004	0.461498	21.3	0.12	0.21	rs1053959	0.5696
ENSG00000130518	KIAA1683	STTTTTPPK	STMTTTPPK	A1101	0.003	0.508354	14.3	0.07	0.21	rs3746186	0.4294
ENSG00000124491	F13A1	GVLKAEFKK	GVPKAEFKK	A1101	0.003	0.484717	43.2	0.3	0.21	rs5982	0.2107
ENSG00000172590	MRPL52	GTVLFSVRR	VTVLFSVRR	A1101	0.004	0.445152	65.6	0.5	0.21	rs1135641	0.4871
ENSG00000204740	MALRD1	SSGHYIFIK	SSGHYIFIN	A1101	0.004	0.444876	11.2	0.04	0.21	rs1609746	0.4095
ENSG00000162592	CCDC27	KTQLKCLLK	KMQLKCLLK	A1101	0.002	0.51874	44.5	0.3	0.21	rs1181883	0.4354
ENSG00000115155	OTOF	RSLTPLINR	RSLTLLINR	A1101	0.0006	0.627472	35	0.25	0.2	rs4665855	0.5586
ENSG00000198464	ZNF480	SVKTSIFNR	SVKTPIFNR	A1101	0.004	0.47239	73.7	0.5	0.2	rs13343641	0.2177
ENSG00000253797	UTP14C	SSSLAAVKK	SSSLATVKK	A1101	0.003	0.499782	27	0.17	0.2	rs3742290	0.1203
ENSG00000120262	CCDC170	SQYFSFREK	SQYSSFREK	A1101	0.002	0.525916	26.3	0.17	0.2	rs953767	0.1243
ENSG00000137674	MMP20	AVFLIMALK	AVFLIMALT	A1101	0.002	0.56615	19.6	0.12	0.2	rs2245803	0.3738
ENSG00000147459	DOCK5	RVFLRAINR	RVFLRAINQ	A1101	0.002	0.542357	45.2	0.3	0.2	rs2271111	0.3698
ENSG00000136866	ZFP37	SSGVQILTK	SSGDQILTK	A1101	0.004	0.464697	58.2	0.4	0.2	rs2282076	0.4145
ENSG00000120279	MYCT1	SSYTHSLNR	SSYTHGLNR	A1101	0.0008	0.603119	11.4	0.04	0.2	rs17710008	0.159
ENSG00000117697	NSL1	KTSDMVLKR	KTSDVVLKR	A1101	0.002	0.534131	52.7	0.4	0.2	rs15702	0.3141	in MS
ENSG00000198010	DLGAP2	AILPEPLLK	AILQEPLLK	A1101	0.002	0.534738	15	0.07	0.2	rs2301963	0.5497
ENSG00000115155	OTOF	RSLTPLINR	RSLTPLSNR	A1101	0.0006	0.627472	35	0.25	0.2	rs76130130	0.994
ENSG00000173276	ZBTB21	STNKPHVPK	NTNKPHVPK	A1101	0.0005	0.633201	6.5	0.01	0.2	rs871545	0.1938
ENSG00000106278	PTPRZ1	GSDGLSIHK	DSDGLSIHK	A1101	0.005	0.433361	74.5	0.5	0.2	rs1147504	0.5328
ENSG00000197079	KRT35	AMYSSSSCK	AMYSSSPCK	A1101	0.004	0.453846	16.8	0.09	0.2	rs743686	0.4602
ENSG00000188738	FSIP2	SIIASFIIK	SKIASFIIK	A1101	0.003	0.492167	8.9	0.03	0.2	rs17826419	0.1093
ENSG00000132740	IGHMBP2	AVLFALSQK	AVSFALSQK	A1101	0.002	0.525466	14.2	0.07	0.2	rs560096	0.1491
ENSG00000283494	DLGAP2	AILPEPLLK	AILQEPLLK	A1101	0.002	0.534738	15	0.07	0.2	rs2301963	0.5497
ENSG00000188738	FSIP2	AVINEIFQR	AVINEIFQH	A1101	0.0004	0.658528	36.9	0.25	0.2	rs1862066	0.4901
ENSG00000131059	BPIFA3	RSFDNNIIK	RSFDNNIVK	A1101	0.002	0.566889	22	0.12	0.2	rs3818222	0.5229
ENSG00000132849	PATJ	ATYNVELVR	ETYNVELVR	A1101	0.004	0.447155	32	0.2	0.2	rs1286823	0.1243
ENSG00000109674	NEIL3	AQYSSPELK	AHYSSPELK	A1101	0.004	0.455079	62.4	0.5	0.2	rs13112390	0.1978
ENSG00000039139	DNAH5	KFMDVAFAK	KFMDVTFAK	A1101	0.005	0.425477	54.1	0.4	0.2	rs1530498	0.3996
ENSG00000188738	FSIP2	LTFCDTFPK	LTFCDMFPK	A1101	0.005	0.426616	5.8	0.01	0.2	rs10490391	0.492
ENSG00000124788	ATXN1	LSAAPFLTK	LPAAPFLTK	A1101	0.005	0.440829	12.2	0.05	0.2	rs16885	0.2028
ENSG00000164930	FZD6	TVMLLAMNK	TVMLLALNK	A1101	0.002	0.552675	7.9	0.02	0.2	rs3808553	0.5417
ENSG00000128563	PRKRIP1	ASVRPPRPK	SSVRPPRPK	A1101	0.005	0.433077	49.6	0.4	0.19	rs6951185	0.0686
ENSG00000170927	PKHD1	GSLGLSQEK	GSLGLSREK	A1101	0.004	0.472056	58.2	0.4	0.19	rs9381994	0.4513
ENSG00000154438	ASZ1	GTMPSEIAK	GKMPSEIAK	A1101	0.0007	0.609736	8.5	0.03	0.19	rs1029396	0.0775
ENSG00000234284	ZNF879	GAFDFKLEK	GTFDFKLEK	A1101	0.002	0.577378	11.3	0.04	0.19	rs17078988	0.2237
ENSG00000135502	SLC26A10	ASLLTTLPR	ASLLTALPR	A1101	0.005	0.444007	27	0.17	0.19	rs923828	0.4374
ENSG00000102699	PARP4	STANRHILR	STANRHVLR	A1101	0.004	0.457576	22.2	0.12	0.19	rs9581043	0.0974
ENSG00000140983	RHOT2	TTIEKIRTK	ATIEKIRTK	A1101	0.0008	0.6074	44.6	0.3	0.19	rs11557858	0.1153
ENSG00000159063	ALG8	RSYCFTASK	RSYCFTANK	A1101	0.001	0.578437	6.1	0.01	0.19	rs665278	0.2286
ENSG00000175536	LIPT2	GTGVTSLSK	GSGVTSLSK	A1101	0.003	0.48489	31.2	0.2	0.19	rs586088	0.3847
ENSG00000174123	TLR10	RTIQLPHLK	RTLQLPHLK	A1101	0.003	0.509154	14.3	0.07	0.19	rs11096955	0.6024
ENSG00000164292	RHOBTB3	VVFYNPNLK	VVFYNPDLK	A1101	0.005	0.423746	18.8	0.1	0.19	rs34899	0.5676
ENSG00000103023	PRSS54	SVLRKIFVK	GVLRKIFVK	A1101	0.0004	0.669245	8.3	0.03	0.19	rs3815803	0.4463
ENSG00000177426	TGIF1	SSSGSVLAR	SSPGSVLAR	A1101	0.003	0.514109	68.4	0.5	0.19	rs4468717	0.0944
ENSG00000112796	ENPP5	KIIEWFTSK	KIVEWFTSK	A1101	0.0005	0.640843	10.7	0.04	0.19	rs6926570	0.4692
ENSG00000154415	PPP1R3A	SAFNSYTNR	SAFNSDTNR	A1101	0.002	0.547175	50.8	0.4	0.19	rs1799999	0.1153
ENSG00000167104	BPIFB6	STGMTITGK	STGMTVTGK	A1101	0.002	0.562271	24.9	0.15	0.19	rs2070317	0.5179
ENSG00000234745	HLA-B	AVVATVMCR	AVVAAVMCR	A1101	0.004	0.474765	63	0.5	0.19	rs1051488	0.3827	in MS
ENSG00000117215	PLA2G2D	KTQGCSIYK	KTQGCGIYK	A1101	0.0008	0.604336	8.8	0.03	0.19	rs584367	0.4066
ENSG00000204634	TBC1D8	STSRPLVFR	STSRPLVFG	A1101	0.003	0.484849	10.8	0.04	0.19	rs1062062	0.1262
ENSG00000160193	WDR4	AILASTFSK	AILASTFSN	A1101	0.0005	0.63547	6.4	0.01	0.19	rs2248490	0.4742
ENSG00000163006	CCDC138	KVSTSKITK	RVSTSKITK	A1101	0.003	0.476687	45.6	0.3	0.19	rs6740879	0.2346
ENSG00000108423	TUBD1	KVINQMLSK	KVINQTLSK	A1101	0.002	0.541449	9.5	0.03	0.19	rs1292053	0.5825	in MS
ENSG00000227057	WDR46	ASLWSPAMK	VSLWSPAMK	A1101	0.003	0.518681	12.3	0.05	0.19	rs14398	0.1233
ENSG00000149050	ZNF214	KSLRNLKYK	KSHRNLKYK	A1101	0.004	0.450255	51.4	0.4	0.19	rs1156525	0.3499
ENSG00000180448	ARHGAP45	GTATKTLDK	STATKTLDK	A1101	0.002	0.55526	28	0.17	0.19	rs7251797	0.3449
ENSG00000125823	CSTL1	VTVKIGWTK	VTVKIGRTK	A1101	0.005	0.442295	29.1	0.17	0.19	rs3746736	0.506
ENSG00000141431	ASXL3	SVQQTQNMK	SVQQTQNVK	A1101	0.003	0.507723	79.3	0.5	0.19	rs7232237	0.4811
ENSG00000132694	ARHGEF11	HTIEQLTLK	RTIEQLTLK	A1101	0.004	0.46673	15.2	0.07	0.19	rs945508	0.4483
ENSG00000116690	PRG4	SSSSSTIWK	SSSSSTIRK	A1101	0.002	0.5453	10.3	0.04	0.19	rs2273779	0.33
ENSG00000131059	BPIFA3	RSFDNNIVK	RSFDNNIIK	A1101	0.0005	0.636493	23	0.15	0.19	rs3818222	0.4771
ENSG00000164818	DNAAF5	SILSTVLLR	SILSTALLR	A1101	0.003	0.505443	31.5	0.2	0.19	rs4720951	0.5368
ENSG00000141854	MIR1199	AVIWPPRRK	VVIWPPRRK	A1101	0.0005	0.637396	52.7	0.4	0.19	rs7258963	0.3777
ENSG00000076650	GPATCH1	SSANQTVNK	LSANQTVNK	A1101	0.0004	0.651748	12.5	0.05	0.19	rs10421769	0.3489
ENSG00000205496	OR51A2	AVFYTLILK	AVSYTLILK	A1101	0.0001	0.753418	7.8	0.02	0.18	rs55889636	0.4841
ENSG00000168491	CCDC110	SQLEIMQLK	SQLEIIQLK	A1101	0.005	0.436892	33.3	0.25	0.18	rs35596415	0.5378
ENSG00000110756	HPS5	SQMEELILK	SQLEELILK	A1101	0.0007	0.615075	11.9	0.05	0.18	rs7128017	0.1262
ENSG00000115602	IL1RL1	TTVETNIRK	TAVETNIRK	A1101	0.003	0.514351	34.3	0.25	0.18	rs4988956	0.4046
ENSG00000001460	STPG1	CTFPSMCAR	CMFPSMCAR	A1101	0.003	0.499277	51.7	0.4	0.18	rs11538189	0.1133
ENSG00000175221	MED16	RSLDHLHPK	RSLDHLHPE	A1101	0.002	0.57456	10.1	0.04	0.18	rs13090	0.2783
ENSG00000118156	ZNF541	RSMAMGQEK	GSMAMGQEK	A1101	0.003	0.502467	21.5	0.12	0.18	rs12972658	0.1113
ENSG00000067369	TP53BP1	STNQENPSK	STNKENPSK	A1101	0.004	0.469392	41.9	0.3	0.18	rs2602141	0.3032
ENSG00000197056	ZMYM1	SLASSGVNK	SLASSGMNK	A1101	0.003	0.508006	23.7	0.15	0.18	rs2971408	0.0785
ENSG00000075914	EXOSC7	ASLQSVVHK	ASLQSVLHK	A1101	0.002	0.572965	14	0.07	0.18	rs6794	0.5159
ENSG00000221961	PRR21	SSSKSLHLR	SSSMSLHLR	A1101	0.005	0.4297	76.7	0.5	0.18	rs6732185	0.3688
ENSG00000189056	RELN	RVIVVLPQK	RVIVLLPQK	A1101	0.004	0.473011	30.8	0.2	0.18	rs362691	0.1054
ENSG00000136250	AOAH	SVTLLLFLK	SVTLPLFLK	A1101	0.002	0.519011	14.8	0.07	0.18	rs7986	0.3728
ENSG00000174450	GOLGA6L2	SAVSTWHKK	SAVSTRHKK	A1101	0.005	0.435217	40.4	0.3	0.18	rs4778531	0.1332
ENSG00000167104	BPIFB6	STGMTVTGK	STGMTITGK	A1101	0.002	0.535587	27.9	0.17	0.18	rs2070317	0.4821
ENSG00000181143	MUC16	TTGWVTSSK	TTGWVTSSE	A1101	0.005	0.436264	17.5	0.09	0.18	rs17000836	0.0845
ENSG00000079308	TNS1	SAIVSFVSK	SAIVNFVSK	A1101	0.004	0.474306	15.7	0.08	0.17	rs61741262	0.1252
ENSG00000179023	KLHDC7A	RMEEHFIQK	RMEENFIQK	A1101	0.005	0.425792	36.7	0.25	0.17	rs2992753	0.3887
ENSG00000164171	ITGA2	RVYLFTIKK	RVYLFTIKE	A1101	0.0001	0.742367	8.6	0.03	0.17	rs1801106	0.0885
ENSG00000109674	NEIL3	RVLEVQLTK	PVLEVQLTK	A1101	0.0004	0.670789	19.5	0.12	0.17	rs7689099	0.1183
ENSG00000137411	VARS2	KIMSVLSER	KIMSVLSEW	A1101	0.005	0.422131	32.6	0.2	0.17	rs2249464	0.5596
ENSG00000134247	PTGFRN	SVLRAAVPK	TVLRAAVPK	A1101	0.002	0.562326	7.7	0.02	0.17	rs4546904	0.1034
ENSG00000164597	COG5	ASFWTNMEK	ASLWTNMEK	A1101	0.0002	0.693021	4.9	0.01	0.17	rs2269970	0.4583
ENSG00000187950	OVCH1	RVSPSSMAK	RVSASSMAK	A1101	0.0006	0.626359	12.3	0.05	0.17	rs1347570	0.5726
ENSG00000197079	KRT35	AMYSSSPCK	AMYSSSSCK	A1101	0.004	0.455522	13.4	0.06	0.17	rs743686	0.5398
ENSG00000153404	PLEKHG4B	GTAGRTLPR	GAAGRTLPR	A1101	0.003	0.481423	26.3	0.17	0.17	rs12523402	0.0964
ENSG00000188938	FAM120AOS	SVNNKVSKK	SVNNKVSEK	A1101	0.0007	0.61038	39.1	0.25	0.17	rs10821128	0.6521	in MS
ENSG00000100299	ARSA	GVFAVRSGK	GVFAVRTGK	A1101	0.005	0.421671	33.7	0.25	0.17	rs743616	0.5288
ENSG00000099331	MYO9B	ASWRGYWQR	AAWRGYWQR	A1101	0.005	0.432159	58.2	0.4	0.17	rs1545620	0.6103
ENSG00000112305	SMAP1	SAIYWPMTR	SAIYWPTTR	A1101	0.004	0.451164	42.2	0.3	0.17	rs576516	0.503
ENSG00000179023	KLHDC7A	RMEENFIQK	RMEEHFIQK	A1101	0.004	0.46193	68.4	0.5	0.17	rs2992753	0.6113
ENSG00000068001	HYAL2	AVAWAMELK	AVSWAMELK	A1101	0.002	0.529427	12.2	0.05	0.17	rs709210	0.6501
ENSG00000146530	VWDE	KVETQFVNK	KVETQFVNQ	A1101	0.004	0.468718	38.1	0.25	0.17	rs6967385	0.4125
ENSG00000174371	EXO1	SQYSLSFMK	SQYSLSFTK	A1101	0.002	0.548527	7.3	0.01	0.17	rs4149963	0.0855
ENSG00000136021	SCYL2	SQFFKGLLK	SQFFKGLPK	A1101	0.005	0.437294	10	0.03	0.17	rs33968174	0.1103
ENSG00000132294	EFR3A	SVDLNTSSK	SVNLNTSSK	A1101	0.004	0.470676	38.9	0.25	0.17	rs1051221	0.5089
ENSG00000188938	FAM120AOS	SVNNKVSKK	SVSNKVSKK	A1101	0.0007	0.61038	39.1	0.25	0.17	rs113476650	0.9911	in MS
ENSG00000132746	ALDH3B2	AAGSCVVLK	AAGNCVVLK	A1101	0.003	0.489542	30.3	0.2	0.17	rs1551888	0.1123
ENSG00000182208	MOB2	SLQSGLCCK	SPQSGLCCK	A1101	0.004	0.452659	60.3	0.4	0.17	rs1881503	0.1203
ENSG00000154767	XPC	ASHLFPFEK	ASHLFPFEQ	A1101	0.002	0.5241	7.2	0.01	0.17	rs2228001	0.5954
ENSG00000165895	ARHGAP42	YTLPTIISK	YTLPAIISK	A1101	0.003	0.506236	11.4	0.04	0.17	rs17647207	0.0994
ENSG00000117091	CD48	AQGNWSCFK	AQGNWSCFE	A1101	0.004	0.456745	43.7	0.3	0.17	rs6667145	0.1213
ENSG00000198796	ALPK2	TSLSYTEEK	TSLSHTEEK	A1101	0.005	0.422895	34.1	0.25	0.17	rs7234999	0.1272
ENSG00000181143	MUC16	AVIPAAMAR	AVTPAAMAR	A1101	0.002	0.53248	45.4	0.3	0.17	rs2547072	0.3121
ENSG00000141639	MAPK4	AVDSRACRK	AMDSRACRK	A1101	0.0007	0.609605	76.6	0.5	0.17	rs3752087	0.5646
ENSG00000107960	OBFC1	ASSDQVNFK	ACSDQVNFK	A1101	0.003	0.506245	15.9	0.08	0.17	rs10786775	0.0915
ENSG00000277556	OR13C5	GTIFLTYMK	GTIFLMYMK	A1101	0.004	0.467445	6.5	0.01	0.17	rs1851724	0.4235
ENSG00000215252	GOLGA8B	GSYNEGHGK	GSYSEGHGK	A1101	0.003	0.479668	25.5	0.15	0.17	rs564951643	0.4771
ENSG00000132694	ARHGEF11	RTIEQLTLK	HTIEQLTLK	A1101	0.0004	0.653361	10.8	0.04	0.16	rs945508	0.5517
ENSG00000135976	ANKRD36	SAWKVIFKK	SARKVIFKK	A1101	0.002	0.543631	21.9	0.12	0.16	rs12996352	0.2068
ENSG00000160321	ZNF208	KVLTLTTHK	KVSTLTTHK	A1101	0.005	0.434977	19.9	0.12	0.16	rs12462668	0.1113
ENSG00000160321	ZNF208	SSSTLSYHK	SSSTLNYHK	A1101	0.005	0.423624	12.4	0.05	0.16	rs2214301	0.4284
ENSG00000144410	CPO	AVANFIESK	AVASFIESK	A1101	0.0006	0.625673	6.2	0.01	0.16	rs62617140	0.0716
ENSG00000165078	CPA6	WTSDRFWRK	WTNDRFWRK	A1101	0.005	0.43871	37.5	0.25	0.16	rs17343819	0.166
ENSG00000112494	UNC93A	STFLCVHVK	SMFLCVHVK	A1101	0.003	0.497937	7.8	0.02	0.16	rs663606	0.6252
ENSG00000172548	NIPAL4	AILSSYFLR	AILSSYFLG	A1101	0.002	0.566836	15.4	0.08	0.16	rs6860507	0.5288
ENSG00000117215	PLA2G2D	KTQGCGIYK	KTQGCSIYK	A1101	0.002	0.576852	12.4	0.05	0.16	rs584367	0.5934
ENSG00000185567	AHNAK2	ASVDVSALK	ASVDVSAPK	A1101	0.002	0.535803	11.1	0.04	0.16	rs10438247	0.5318
ENSG00000112494	UNC93A	STFLCVHVK	STFLCVHIK	A1101	0.003	0.497937	7.8	0.02	0.16	rs7739897	0.9423
ENSG00000008323	PLEKHG6	STTGRLYPR	STAGRLYPR	A1101	0.005	0.434049	31.5	0.2	0.16	rs740842	0.5805
ENSG00000119121	TRPM6	MTAPVTSQK	MIAPVTSQK	A1101	0.005	0.424196	9.9	0.03	0.16	rs1333342	0.5378
ENSG00000133812	SBF2	TTFYNAVQK	TTFYNAVQE	A1101	0.0004	0.652441	10.2	0.04	0.16	rs7102464	0.1163
ENSG00000130158	DOCK6	ATQRTLVSK	ATQRALVSK	A1101	0.0002	0.697554	9.1	0.03	0.16	rs34243815	0.0736
ENSG00000205669	ACOT6	ASVHAVLGK	ASVHAVLGE	A1101	0.005	0.433188	11	0.04	0.16	rs17782052	0.0775
ENSG00000112494	UNC93A	STFLCVHVK	STLLCVHVK	A1101	0.003	0.497937	7.8	0.02	0.16	rs138732131	0.996
ENSG00000283652	WDFY4	AAFPLGSQK	AAFPLGAQK	A1101	0.003	0.485387	40.4	0.3	0.16	rs12268007	0.1223
ENSG00000103811	CTSH	ATLPLLCAR	ATLPLLCAG	A1101	0.001	0.580605	42.8	0.3	0.16	rs2289702	0.1054
ENSG00000183091	NEB	KIMNEYLYK	KIMNEHLYK	A1101	0.0009	0.584826	4.6	0.01	0.16	rs75807392	0.0696
ENSG00000188906	LRRK2	SQYFKLLEK	TQYFKLLEK	A1101	0.002	0.563282	11.2	0.04	0.16	rs11564148	0.6829
ENSG00000167359	OR51I1	KAILKFFHK	KGILKFFHK	A1101	0.005	0.441178	20.5	0.12	0.16	rs77336780	0.0517
ENSG00000185177	ZNF479	SVGEYEVHK	SVGECEVHK	A1101	0.005	0.428391	41.4	0.3	0.16	rs62464802	0.7087
ENSG00000136153	LMO7	ATYSSEIPK	ATYPSEIPK	A1101	0.0004	0.655952	5	0.01	0.16	rs41286126	0.0755
ENSG00000164597	COG5	ASLWTNMEK	ASFWTNMEK	A1101	0.0005	0.639821	8.5	0.03	0.15	rs2269970	0.5417
ENSG00000167311	ART5	GTGDLHMKK	GTGDLHMTK	A1101	0.001	0.581717	19.1	0.12	0.15	rs2271586	0.1948
ENSG00000196943	NOP9	AVIGYLNTR	AVIGYLSTR	A1101	0.002	0.560146	52.5	0.4	0.15	rs4280164	0.1849
ENSG00000151892	GFRA1	ATTTALRVK	TTTTALRVK	A1101	0.003	0.487672	69.9	0.5	0.15	rs2072276	0.0855
ENSG00000234745	HLA-B	AVVAAVMCR	AVVATVMCR	A1101	0.005	0.437088	66.9	0.5	0.15	rs1051488	0.6173	in MS
ENSG00000170325	PRDM10	STSLESHMK	SASLESHMK	A1101	0.005	0.428377	20.4	0.12	0.15	rs2241571	0.6093
ENSG00000183773	AIFM3	AALSTVELK	AALPTVELK	A1101	0.004	0.46773	34.2	0.25	0.15	rs178264	0.1113
ENSG00000197256	KANK2	ATSNVHTVK	ATSNVHMVK	A1101	0.002	0.522867	13.4	0.06	0.15	rs17616661	0.0716
ENSG00000099960	SLC7A4	SIMETSLRR	STMETSLRR	A1101	0.0009	0.582427	25.8	0.15	0.15	rs2072550	0.1093
ENSG00000117697	NSL1	KTSDVVLKR	KTSDMVLKR	A1101	0.0009	0.583851	64.1	0.5	0.15	rs15702	0.6859
ENSG00000164930	FZD6	TVMLLALNK	TVMLLAMNK	A1101	0.002	0.55025	9	0.03	0.15	rs3808553	0.4583
ENSG00000083857	FAT1	SASPKFTSK	NASPKFTSK	A1101	0.0008	0.598971	34	0.25	0.15	rs28489116	0.1113
ENSG00000205129	C4orf47	HSADPYVTK	HSADPYVAK	A1101	0.002	0.550006	19.7	0.12	0.15	rs74560263	0.1034
ENSG00000137269	LRRC1	SVGALLHLK	SIGALLHLK	A1101	0.003	0.484322	9.8	0.03	0.15	rs9349688	0.0845
ENSG00000184677	ZBTB40	AIQQKIEYK	AIQQKIECK	A1101	0.002	0.531609	56.3	0.4	0.15	rs209729	0.2833
ENSG00000137860	SLC28A2	KTHARLFKK	KTHASLFKK	A1101	0.003	0.486733	11.9	0.05	0.15	rs1060896	0.6322
ENSG00000161807	OR7G1	MVLQLFFCK	MVLQLSFCK	A1101	0.004	0.449672	21.3	0.12	0.15	rs7246969	0.0527
ENSG00000187605	TET3	SAFPPATSR	SAFPPATPR	A1101	0.003	0.493805	69.6	0.5	0.15	rs61741171	0.0755
ENSG00000187513	GJA4	AAIERQMAK	AAVERQMAK	A1101	0.004	0.474134	28.7	0.17	0.15	rs41266431	0.1421
ENSG00000187527	ATP13A5	STLKFPVSK	YTLKFPVSK	A1101	0.0001	0.733514	4.5	0.01	0.15	rs12637558	0.5875
ENSG00000180448	ARHGAP45	STATKTLDK	GTATKTLDK	A1101	0.0008	0.596352	17.1	0.09	0.15	rs7251797	0.6551
ENSG00000164749	HNF4G	ATKRSMIYK	ATKRSMMYK	A1101	0.003	0.499407	7.2	0.01	0.15	rs1805098	0.5895
ENSG00000039139	DNAH5	KFMDVTFAK	KFMDVAFAK	A1101	0.005	0.43596	41.6	0.3	0.15	rs1530498	0.6004
ENSG00000116478	HDAC1	AILKPVMSK	AIFKPVMSK	A1101	0.0004	0.662029	10.1	0.04	0.14	rs570282927	0.0805
ENSG00000134538	SLCO1B1	RASTEIVGK	RASPEIVGK	A1101	0.003	0.480016	57.3	0.4	0.14	rs11045819	0.1441
ENSG00000080224	EPHA6	GTGLVLVWK	GTGLVLMWK	A1101	0.004	0.45176	55.7	0.4	0.14	rs301949	0.5825
ENSG00000176208	ATAD5	TSSCKTITK	TSTCKTITK	A1101	0.005	0.441094	37	0.25	0.14	rs9910051	0.1163
ENSG00000184956	MUC6	ATLRSPATK	ATLRSTATK	A1101	0.0009	0.591232	15.9	0.08	0.14	rs573849895	0.0934
ENSG00000165406	MARCH8	SVQSAVVLK	SVQSAVVSK	A1101	0.0004	0.669381	9.6	0.03	0.14	rs12769244	0.0785
ENSG00000158077	NLRP14	LSSAFICNK	LSSALICNK	A1101	0.004	0.448007	15.1	0.07	0.14	rs17280682	0.2147
ENSG00000144057	ST6GAL2	GTLGFPSPR	GTLGFPSPG	A1101	0.004	0.451106	19.6	0.12	0.14	rs3796110	0.1014
ENSG00000084734	GCKR	QTLPIPLKK	QTLLIPLKK	A1101	0.004	0.457642	19.9	0.12	0.14	rs1260326	0.5895
ENSG00000006788	MYH13	SIMDLENEK	SIMDLENDK	A1101	0.004	0.463045	21.4	0.12	0.14	rs2074876	0.1044
ENSG00000189127	ANKRD34B	TTAKLPCGK	TTAKSPCGK	A1101	0.004	0.452355	39.1	0.25	0.14	rs32857	0.1282
ENSG00000170923	OR7G2	SVVTDSPRK	SAVTDSPRK	A1101	0.004	0.457873	67.4	0.5	0.14	rs12610094	0.5755
ENSG00000134160	TRPM1	SSFKWGSLK	SSFKRGSLK	A1101	0.0007	0.613245	7.3	0.01	0.14	rs75638145	0.175
ENSG00000112796	ENPP5	KIVEWFTSK	KIIEWFTSK	A1101	0.0008	0.593562	17.2	0.09	0.14	rs6926570	0.5308
ENSG00000129219	PLD2	PTYPYLLPK	PIYPYLLPK	A1101	0.005	0.420381	11.7	0.05	0.14	rs1052748	0.5557
ENSG00000184178	SCFD2	SGLSPLLQK	SGSSPLLQK	A1101	0.002	0.560539	58.2	0.4	0.14	rs7675987	0.6093
ENSG00000134324	LPIN1	SSWDTSQGK	SSWETSQGK	A1101	0.004	0.463528	36.8	0.25	0.14	rs4669769	0.6064
ENSG00000036257	CUL3	ATFYGPIKK	ATFYGPVKK	A1101	0.0001	0.742664	5.6	0.01	0.14	rs3738952	0.0845
ENSG00000177992	SPATA31E1	RSSGRFSEK	RSSGRFSDK	A1101	0.002	0.532281	33.1	0.25	0.14	rs4076794	0.1103
ENSG00000151718	WWC2	ASHEIVAEK	ASDEIVAEK	A1101	0.003	0.493267	34.4	0.25	0.14	rs3814422	0.2634
ENSG00000007174	DNAH9	GTGKSQVLK	GTGKSQVLR	A1101	0.0008	0.599235	40.2	0.3	0.14	rs61743635	0.0895
ENSG00000178852	EFCAB13	SSIAGCYLK	SSVAGCYLK	A1101	0.003	0.483773	7.5	0.02	0.14	rs4968318	0.6034
ENSG00000127989	MTERF1	RSYTNIKEK	RSYANIKEK	A1101	0.0003	0.675685	77.3	0.5	0.14	rs10266424	0.5169
ENSG00000138039	LHCGR	STVRKVSNK	STVRKVNNK	A1101	0.0008	0.608076	14	0.07	0.14	rs2293275	0.6402
ENSG00000177992	SPATA31E1	RSSGRFSEK	RSSRRFSEK	A1101	0.002	0.532281	33.1	0.25	0.14	rs34017995	0.9503
ENSG00000132294	EFR3A	SVNLNTSSK	SVDLNTSSK	A1101	0.003	0.493872	22.6	0.12	0.14	rs1051221	0.4911
ENSG00000187994	RINL	RLVPPQVNK	RLVPPQVDK	A1101	0.004	0.470097	35.2	0.25	0.14	rs1001413	0.6382
ENSG00000123612	ACVR1C	KTVSQLCVK	KTISQLCVK	A1101	0.003	0.479768	20.1	0.12	0.14	rs7594480	0.0686
ENSG00000120328	PCDHB12	RSNEFKFLK	RSNKFKFLK	A1101	0.0008	0.596249	8.4	0.03	0.14	rs2910006	0.3211
ENSG00000158023	WDR66	KTFNKFVGK	KTFNKLVGK	A1101	0.0001	0.779608	6.1	0.01	0.14	rs11043265	0.0527
ENSG00000163357	DCST1	SMLARLLRK	SLLARLLRK	A1101	0.005	0.425813	9.7	0.03	0.14	rs11264300	0.6431
ENSG00000138074	SLC5A6	SLFPLSCQK	SLLPLSCQK	A1101	0.003	0.513727	14.7	0.07	0.14	rs61737373	0.0686
ENSG00000126698	DNAJC8	RVDSWRNFK	RVDSWRNFQ	A1101	0.004	0.470019	20.2	0.12	0.14	rs530029122	0.1372
ENSG00000070985	TRPM5	TVILKALLK	TVILKALVK	A1101	0.004	0.450639	20	0.12	0.13	rs34350821	0.1292
ENSG00000118997	DNAH7	KVAKVVAPK	KVAKIVAPK	A1101	0.003	0.495494	10.8	0.04	0.13	rs16841018	0.0875
ENSG00000136250	AOAH	SVTLPLFLK	SVTLLLFLK	A1101	0.0008	0.598318	9.5	0.03	0.13	rs7986	0.6272
ENSG00000068784	SRBD1	RTAVNVLLK	KTAVNVLLK	A1101	0.0009	0.588703	13.1	0.06	0.13	rs3755072	0.1312
ENSG00000165832	TRUB1	STGRVTEEK	STGKVTEEK	A1101	0.003	0.511062	65	0.5	0.13	rs7099565	0.5497
ENSG00000149679	CABLES2	RTLPGPRHK	RTLPGSRHK	A1101	0.002	0.528337	70.2	0.5	0.13	rs41284972	0.0815
ENSG00000164070	HSPA4L	SVCAFNKGK	LVCAFNKGK	A1101	0.003	0.474946	44.3	0.3	0.13	rs1380154	0.6859
ENSG00000166444	ST5	RTFEYEAEK	RTFEYEADK	A1101	0.0009	0.589384	15.4	0.08	0.13	rs3812762	0.341
ENSG00000197410	DCHS2	SSARPMPLK	SSARHMPLK	A1101	0.003	0.493671	7.2	0.01	0.13	rs12500437	0.0895
ENSG00000039139	DNAH5	RIAEEVTQK	RTAEEVTQK	A1101	0.0009	0.5866	43.9	0.3	0.13	rs17263496	0.1521
ENSG00000099139	PCSK5	GTYYEKETK	GTYYEKQTK	A1101	0.005	0.429692	68.6	0.5	0.13	rs2803429	0.6471
ENSG00000132874	SLC14A2	TTNNPAIYK	TTNNPTIYK	A1101	0.0006	0.629773	6.5	0.01	0.13	rs3745009	0.5596
ENSG00000180988	OR52N2	AAFFTFFTR	AAFFTFFTH	A1101	0.002	0.544345	17	0.09	0.13	rs8181512	0.5368
ENSG00000132874	SLC14A2	AIYKLPLSK	TIYKLPLSK	A1101	0.0007	0.609618	9.2	0.03	0.13	rs3745009	0.5596
ENSG00000212993	POU5F1B	LILGVLFEK	LILGVLFGK	A1101	0.005	0.421614	18.6	0.1	0.13	rs6998061	0.4314
ENSG00000167800	TBX10	RMFPPFQVK	RMFPPFQVT	A1101	0.003	0.485327	15.7	0.08	0.13	rs3758938	0.6958
ENSG00000102699	PARP4	GSYLPPTAR	GSYLTPTAR	A1101	0.005	0.427004	59.6	0.4	0.13	rs1050112	0.5885
ENSG00000115423	DNAH6	RVVKVIEPK	RVVKVVEPK	A1101	0.003	0.4763	22.3	0.12	0.13	rs1192269	0.0636
ENSG00000125903	DEFB129	ATSTKSNSK	ATSTKSNTK	A1101	0.0005	0.632887	26.4	0.17	0.13	rs1053783	0.0915
ENSG00000172139	SLC9C1	SVEDCLLRK	AVEDCLLRK	A1101	0.003	0.502911	42	0.3	0.13	rs76007436	0.0924
ENSG00000164347	GFM2	SIISPPIAK	SIINPPIAK	A1101	0.0008	0.596463	9.2	0.03	0.13	rs957680	0.1392
ENSG00000145241	CENPC	STALFQGRK	STALLQGRK	A1101	0.004	0.45013	15.5	0.08	0.13	rs11250	0.6252
ENSG00000240720	LRRD1	AIYNIFSLK	AIYNLFSLK	A1101	0.0006	0.622456	5.9	0.01	0.13	rs6465353	0.6074	in MS
ENSG00000182578	CSF1R	RTFTLSLPR	HTFTLSLPR	A1101	0.002	0.536798	9	0.03	0.13	rs10079250	0.0666
ENSG00000162892	IL24	TVFKNYHNR	TVFKNHHNR	A1101	0.003	0.481852	66.8	0.5	0.13	rs1150258	0.5467
ENSG00000174177	CTU2	ATREKPLPK	AAREKPLPK	A1101	0.003	0.475371	52	0.4	0.13	rs72811472	0.1233
ENSG00000115155	OTOF	GTFRMVLQK	GTFCMVLQK	A1101	0.0002	0.693958	7.7	0.02	0.13	rs13031859	0.5358
ENSG00000166444	ST5	RTFEYEADK	RTFEYEAEK	A1101	0.005	0.419646	41.2	0.3	0.13	rs3812762	0.659
ENSG00000125912	NCLN	RTVQRLLVK	KTVQRLLVK	A1101	0.003	0.50657	30.2	0.2	0.12	rs2288949	0.0646
ENSG00000087237	CETP	TVQPSYSKK	TVQASYSKK	A1101	0.004	0.451636	35.6	0.25	0.12	rs5880	0.0517
ENSG00000187747	OR52B6	AIFSVFAYR	ALFSVFAYR	A1101	0.002	0.559701	10.9	0.04	0.12	rs74053516	0.0557
ENSG00000120328	PCDHB12	RSNKFKFLK	RSNEFKFLK	A1101	0.002	0.568025	10.6	0.04	0.12	rs2910006	0.6789
ENSG00000137878	GCOM1	KVIEEANKK	KAIEEANKK	A1101	0.003	0.505151	65.7	0.5	0.12	rs16977629	0.0736
ENSG00000213714	FAM209B	AVVPFVILK	AVVPFVILQ	A1101	0.0002	0.713115	5.9	0.01	0.12	rs3209183	0.6243
ENSG00000078114	NEBL	KVYKEHFEK	KVYKEDFEK	A1101	0.0006	0.631036	10.5	0.04	0.12	rs41277370	0.0835
ENSG00000165972	CCDC38	ASMEVQALK	ASMEVQAVK	A1101	0.0006	0.632047	6.8	0.01	0.12	rs75959092	0.1342
ENSG00000139304	PTPRQ	SSPNGIIKK	SSPNGIIQK	A1101	0.005	0.424872	70.7	0.5	0.12	rs11114486	0.6451
ENSG00000263155	MYZAP	KVIEEANKK	KAIEEANKK	A1101	0.003	0.505151	65.7	0.5	0.12	rs16977629	0.0736
ENSG00000114902	SPCS1	QTLPLTVLK	QTLALTVLK	A1101	0.004	0.463022	9.9	0.03	0.12	rs6617	0.5696
ENSG00000087237	CETP	TTVQPSYSK	TTVQASYSK	A1101	0.003	0.474826	15.1	0.07	0.12	rs5880	0.0517
ENSG00000116690	PRG4	SSSSSTIRK	SSSSSTIWK	A1101	0.0003	0.673094	13.5	0.06	0.12	rs2273779	0.67
ENSG00000172716	SLFN11	CTLTAFTLK	CTRTAFTLK	A1101	0.002	0.548898	11.9	0.05	0.12	rs9898983	0.159
ENSG00000198933	TBKBP1	RTFEGIRLR	RAFEGIRLR	A1101	0.0005	0.638015	69.7	0.5	0.12	rs80267077	0.1113
ENSG00000152223	EPG5	RTVAHVLDK	RTVVHVLDK	A1101	0.004	0.464334	15.3	0.07	0.12	rs3744998	0.5497
ENSG00000188738	FSIP2	STKKSLFTK	STKQSLFTK	A1101	0.002	0.575356	13.2	0.06	0.12	rs77937204	0.0964
ENSG00000057468	MSH4	RIYLNNLKK	RIYLSNLKK	A1101	0.002	0.527979	28.3	0.17	0.12	rs5745549	0.0547
ENSG00000154760	SLFN13	CTLTAFTLK	CTRTAFTLK	A1101	0.002	0.548898	11.9	0.05	0.12	rs62078111	0.1074
ENSG00000105889	STEAP1B	AMMRSYRYK	AMRRSYRYK	A1101	0.003	0.509069	11.7	0.05	0.12	rs16881812	0.0666
ENSG00000090612	ZNF268	KTSWEVRQK	KTSWEVWQK	A1101	0.0009	0.588133	58.8	0.4	0.12	rs7975069	0.6531
ENSG00000170509	HSD17B13	SSYINIFLR	PSYINIFLR	A1101	0.002	0.532068	16	0.08	0.12	rs62305723	0.0616
ENSG00000067369	TP53BP1	STNKENPSK	STNQENPSK	A1101	0.003	0.494442	33.2	0.25	0.11	rs2602141	0.6968
ENSG00000146839	ZAN	SIYSIVNIK	SIYTIVNIK	A1101	0.004	0.465388	17.5	0.09	0.11	rs539445	0.6581
ENSG00000180138	CSNK1A1L	RTSQHIPYR	RTRQHIPYR	A1101	0.003	0.479	29.5	0.17	0.11	rs17773251	0.0954
ENSG00000108602	ALDH3A1	AAGNAVVLK	AAGNSVVLK	A1101	0.003	0.509913	35.9	0.25	0.11	rs887241	0.6441
ENSG00000165632	TAF3	STSANSFTK	STSANNFTK	A1101	0.0002	0.714904	7.5	0.02	0.11	rs4747647	0.6203
ENSG00000164151	ICE1	KTGMSTIAK	KTGMSTVAK	A1101	0.003	0.514677	21.2	0.12	0.11	rs2578500	0.6471
ENSG00000198842	DUSP27	KMSEYQMEK	KMSEYKMEK	A1101	0.005	0.437666	15.3	0.07	0.11	rs267746	0.16
ENSG00000126804	ZBTB1	SVSKLSNPK	SVSKLSTPK	A1101	0.003	0.487523	12.7	0.05	0.11	rs45512391	0.0746
ENSG00000117724	CENPF	AVLEAENSK	AALEAENSK	A1101	0.005	0.444373	59.6	0.4	0.11	rs3748696	0.0507
ENSG00000105954	NPVF	LVMSNLHSK	LVISNLHSK	A1101	0.004	0.456712	12.8	0.05	0.11	rs886354	0.0755
ENSG00000103023	PRSS54	GVLRKIFVK	SVLRKIFVK	A1101	0.0006	0.628153	19.4	0.12	0.11	rs3815803	0.5537
ENSG00000158055	GRHL3	SSSSRLPLK	SSSNRLPLK	A1101	0.004	0.462995	12.2	0.05	0.11	rs116396279	0.0596
ENSG00000180828	BHLHE22	KSLSASTSK	KSLSASTAK	A1101	0.003	0.482543	25.3	0.15	0.11	rs7016250	0.674
ENSG00000169598	DFFB	RVLGSMCQK	RVLGSMCQR	A1101	0.0001	0.7357	19.3	0.12	0.11	rs12738235	0.1153
ENSG00000177853	ZNF518A	KTSKKFFSK	KTSKKIFSK	A1101	0.0001	0.766568	11	0.04	0.11	rs41291606	0.0875
ENSG00000012048	BRCA1	AVFSKSVQK	AVFSKSVQR	A1101	0.0001	0.824034	7.3	0.01	0.11	rs16942	0.6451	in MS
ENSG00000105341	ATP5SL	AVAPEGNQK	AVAPEGSQK	A1101	0.001	0.579039	77.6	0.5	0.11	rs2231940	0.5934
ENSG00000187764	SEMA4D	STGTSCEPK	PTGTSCEPK	A1101	0.005	0.438624	53.7	0.4	0.11	rs62638726	0.0636
ENSG00000170454	KRT75	STLSSGYGR	STLSSGYGS	A1101	0.002	0.540308	41	0.3	0.11	rs298104	0.6581
ENSG00000158863	FAM160B2	ATLEGISWR	AALEGISWR	A1101	0.004	0.467615	39.3	0.25	0.11	rs35497596	0.5974
ENSG00000091656	ZFHX4	SVSSDCVEK	SVSPDCVEK	A1101	0.0008	0.602228	41.1	0.3	0.11	rs61729527	0.0497
ENSG00000141200	KIF2B	SSCLWEIQK	SPCLWEIQK	A1101	0.003	0.495324	26	0.15	0.11	rs59657238	0.0626
ENSG00000075292	ZNF638	STSAAKTGK	STSAAKTGQ	A1101	0.004	0.453105	35.6	0.25	0.11	rs142316365	0.0656
ENSG00000166682	TMPRSS5	AVCWRSMQR	AVCWRSMRR	A1101	0.002	0.527074	75	0.5	0.11	rs11601425	0.0905
ENSG00000159082	SYNJ1	RTLKNLYGK	RTLKNLYGR	A1101	0.0002	0.709134	12.2	0.05	0.11	rs2254562	0.7127
ENSG00000069188	SDK2	VTIRYIWEK	VNIRYIWEK	A1101	0.0009	0.583293	5.9	0.01	0.11	rs1105353	0.7078
ENSG00000132781	MUTYH	AAMGSGHRK	AAVGSGHRK	A1101	0.002	0.558446	28.8	0.17	0.11	rs3219484	0.0537
ENSG00000130518	KIAA1683	STMTTTPPK	STTTTTPPK	A1101	0.0003	0.679587	4	0.01	0.11	rs3746186	0.5706
ENSG00000169914	OTUD3	KTNKNQLAK	KANKNQLAK	A1101	0.0008	0.595833	26.2	0.17	0.11	rs10916668	0.0567
ENSG00000007933	FMO3	AISDWLYMK	AISDWLYVK	A1101	0.0002	0.688369	10	0.03	0.11	rs1736557	0.0626
ENSG00000124491	F13A1	ITFYTGVPK	ITFYTGVLK	A1101	0.005	0.421467	10.2	0.04	0.1	rs5982	0.7893
ENSG00000117266	CDK18	STFSPTDSR	STFSPTDSG	A1101	0.003	0.504212	19.6	0.12	0.1	rs4623769	0.0507
ENSG00000134160	TRPM1	SSFKWGSFK	SSFKWGSLK	A1101	0.002	0.53894	4.9	0.01	0.1	rs118047113	0.0358
ENSG00000204020	LIPN	ASTKICNNK	ASNKICNNK	A1101	0.003	0.478282	60.4	0.4	0.1	rs10788611	0.6382
ENSG00000130714	POMT1	ITLRNVFGK	VTLRNVFGK	A1101	0.004	0.472768	10.6	0.04	0.1	rs4740164	0.0577
ENSG00000103319	EEF2K	SAANSFHFK	SPANSFHFK	A1101	0.004	0.462071	5.3	0.01	0.1	rs17841292	0.0686
ENSG00000104450	SPAG1	STGCLASEK	SMGCLASEK	A1101	0.004	0.464001	35.5	0.25	0.1	rs6511	0.6193
ENSG00000153404	PLEKHG4B	AVISDGAPK	AVISDRAPK	A1101	0.003	0.50723	21.7	0.12	0.1	rs12519352	0.503
ENSG00000230601	RP11-402G3.3	STQNLQLQK	STQNLLLQK	A1101	0.0003	0.683756	12.4	0.05	0.1	rs1359992	0.6163
ENSG00000183378	OVCH2	KSATLSLPK	KSAALSLPK	A1101	0.005	0.434137	9.5	0.03	0.1	rs12289558	0.6819
ENSG00000064225	ST3GAL6	VTTEQLFLK	VTAEQLFLK	A1101	0.003	0.501212	21.5	0.12	0.1	rs28489284	0.0447
ENSG00000120071	KANSL1	GSLPDSARK	GSLPDPARK	A1101	0.003	0.483026	67.2	0.5	0.1	rs34043286	0.7594
ENSG00000183607	GKN2	SSTTIFYYK	SSTTIFDYK	A1101	0.001	0.581254	4.1	0.01	0.1	rs62133344	0.0457
ENSG00000256053	APOPT1	KTFLPPLCR	KTFLPALCR	A1101	0.004	0.467682	25	0.15	0.1	rs2274268	0.6362
ENSG00000188676	IDO2	GTTVMSFLK	GTAVMSFLK	A1101	0.005	0.423373	8.6	0.03	0.1	rs72632016	0.0527
ENSG00000159110	IFNAR2	KVLRQGLAK	KVLRQGLTK	A1101	0.005	0.433702	38.2	0.25	0.1	rs1131668	0.6769
ENSG00000163116	STPG2	STLGPAYYK	STLGPAYHK	A1101	0.0001	0.772346	3.2	0.01	0.1	rs17558193	0.5974
ENSG00000136003	ISCU	RVASALLLR	RAASALLLR	A1101	0.002	0.532276	34.2	0.25	0.1	rs2287555	0.6799
ENSG00000184923	NUTM2A	GSLASSQAK	SSLASSQAK	A1101	0.005	0.443097	30.8	0.2	0.1	rs28375790	0.665
ENSG00000206181	TCEB3B	SSTLHAVEK	STTLHAVEK	A1101	0.004	0.465219	29.5	0.17	0.1	rs61738602	0.0835
ENSG00000154262	ABCA6	CAGSSIFLK	CAGSSMFLK	A1101	0.004	0.455456	40	0.3	0.1	rs9282553	0.0646
ENSG00000106125	FAM188B	GSQPVPVRK	GSQPAPVRK	A1101	0.002	0.571931	52.1	0.4	0.1	rs12672119	0.0209
ENSG00000090339	ICAM1	STQGEVTRK	STQGEVTRE	A1101	0.0003	0.681434	41.7	0.3	0.1	rs5498	0.5338
ENSG00000159111	MRPL10	KVFPNQVLK	KIFPNQVLK	A1101	0.0006	0.626388	9.4	0.03	0.1	rs11538868	0.6451
ENSG00000204256	BRD2	SSQDYRLPK	SSQNYRLPK	A1101	0.0009	0.590318	10.9	0.04	0.1	rs206778	0.6839
ENSG00000090512	FETUB	VVLPFPREK	VVLPFPKEK	A1101	0.003	0.482113	32.2	0.2	0.1	rs7999	0.0427
ENSG00000275793	RIMBP3	SVSDQTGEK	SVSDQPGEK	A1101	0.003	0.513687	76.4	0.5	0.1	rs199673858	0.0805
ENSG00000215252	GOLGA8B	STSSSLHAR	SASSSLHAR	A1101	0.002	0.527451	27.2	0.17	0.1	rs200216709	0.0895
ENSG00000174837	ADGRE1	YYCTCKQGF	YYCACKQGF	A2402	0.0003	0.736447	174.8	0.4	0.34	rs330877	0.2674
ENSG00000242247	ARFGAP3	YFTSSSSYF	YFTSSSRYF	A2402	0.004	0.483463	152.8	0.3	0.33	rs1018448	0.4583
ENSG00000122778	KIAA1549	AYLPSGSLF	AYLPSGSSF	A2402	0.002	0.605635	32.3	0.06	0.33	rs2251220	0.3519
ENSG00000154864	PIEZO2	FYAMIHAFW	FYAMIHACW	A2402	0.002	0.587998	28.4	0.05	0.32	rs35033671	0.2306
ENSG00000181381	DDX60L	KMNKWYEYF	KMNKWCEYF	A2402	0.003	0.535838	43.4	0.09	0.31	rs12507582	0.3429
ENSG00000152580	IGSF10	FYGLNFLRL	FDGLNFLRL	A2402	0.0008	0.654791	51.7	0.12	0.3	rs7619322	0.2565
ENSG00000175497	DPP10	RWLNRAQNI	RWLNRPQNI	A2402	0.005	0.434113	54	0.12	0.3	rs2053724	0.3748
ENSG00000122861	PLAU	CYVQVGLKL	CYVQVGLKP	A2402	0.005	0.409827	305.3	0.5	0.3	rs2227564	0.2078
ENSG00000152359	POC5	RYAIVTPNI	HYAIVTPNI	A2402	0.002	0.561682	20.2	0.03	0.29	rs2307111	0.3956
ENSG00000214711	CAPN14	RQNEFFTKF	RQDEFFTKF	A2402	0.004	0.444212	155.7	0.3	0.29	rs7422120	0.1899
ENSG00000180767	CHST13	FYQQRLFDL	FYQRRLFDL	A2402	0.004	0.476954	52.4	0.12	0.29	rs1056522	0.2992
ENSG00000188404	SELL	YYGPQCQLV	YYGPQCQFV	A2402	0.005	0.437304	106.6	0.25	0.29	rs1131498	0.2376
ENSG00000107736	CDH23	TFGEVNYFF	TFGEVSYFF	A2402	0.004	0.484308	18.9	0.03	0.28	rs10999947	0.2555
ENSG00000140379	BCL2A1	DYLQYVLQI	DYLQCVLQI	A2402	0.004	0.43967	144	0.3	0.28	rs1138357	0.2565
ENSG00000204397	CARD16	NFIERFWRI	NFIERFWRN	A2402	0.002	0.589874	103.5	0.2	0.28	rs542571	0.1799
ENSG00000167751	KLK2	VYTKVVHYW	VYTKVVHYR	A2402	0.0001	0.944949	19.5	0.03	0.28	rs198977	0.2833
ENSG00000158517	NCF1	EYCGTLMSL	EYCSTLMSL	A2402	0.002	0.577336	310.7	0.5	0.28	rs17295741	0.2863
ENSG00000088035	ALG6	SFCSTFLSL	SFCFTFLSL	A2402	0.005	0.4231	271.2	0.5	0.28	rs4630153	0.3141
ENSG00000114455	HHLA2	IYVPMNEQI	TYVPMNEQI	A2402	0.002	0.564979	70.7	0.15	0.28	rs6779254	0.3161
ENSG00000237521	OR7E24	SYYKIVSSI	SYYKIVSPI	A2402	0.004	0.457157	52.3	0.12	0.28	rs2240928	0.2823
ENSG00000160401	CFAP157	SYITRVGTF	SSITRVGTF	A2402	0.0009	0.650339	13.7	0.01	0.27	rs497632	0.3986
ENSG00000112053	SLC26A8	RFLRCMLTI	RFLRCVLTI	A2402	0.004	0.470269	53.9	0.12	0.27	rs743923	0.2366
ENSG00000176928	GCNT4	KYIFNNSII	KYIFNNSIV	A2402	0.005	0.430313	70.1	0.15	0.27	rs4704166	0.2982
ENSG00000158488	CD1E	LYFHSFIRI	LYFHSFIQI	A2402	0.003	0.498366	64.3	0.15	0.27	rs1065457	0.3579
ENSG00000105877	DNAH11	NFACLRYLF	NFASLRYLF	A2402	0.005	0.402164	19.7	0.03	0.27	rs62441683	0.1819
ENSG00000166035	LIPC	SFVDAIHTF	NFVDAIHTF	A2402	0.002	0.590122	17.5	0.03	0.27	rs6083	0.3847
ENSG00000119922	IFIT2	QYEDAEYYF	QYEEAEYYF	A2402	0.003	0.536655	257.6	0.5	0.27	rs1727	0.2376
ENSG00000161904	LEMD2	VYPARPAQL	AYPARPAQL	A2402	0.002	0.589793	151.7	0.3	0.27	rs13213889	0.1521
ENSG00000230601	RP11-402G3.3	RYCQEHWPF	RYCQERWPF	A2402	0.003	0.503324	13	0.01	0.27	rs1055207	0.4294
ENSG00000215883	CYB5RL	LYHRDLAKW	LYHRDLARW	A2402	0.0008	0.655381	193.1	0.4	0.27	rs946448	0.3519
ENSG00000255012	OR5M1	FYTFLTPML	FYTFLSPML	A2402	0.004	0.446344	259.8	0.5	0.27	rs4939078	0.3141
ENSG00000279051	OR6Q1	SYAGCLSQL	SYADCLSQL	A2402	0.002	0.619255	102.3	0.2	0.27	rs921135	0.2913
ENSG00000188655	RNASE9	VYCNLTEAF	VYCNLTEAS	A2402	0.0002	0.810384	59	0.12	0.27	rs12590446	0.2177
ENSG00000110324	IL10RA	TYEGIFSHF	TYESIFSHF	A2402	0.0003	0.732266	28.7	0.05	0.27	rs3135932	0.167
ENSG00000186970	KRTAP15-1	IYSPNTCQL	IYSPNTCQM	A2402	0.0008	0.654134	190.7	0.4	0.27	rs2832873	0.4264
ENSG00000155307	SAMSN1	AYMWHHWKL	AYMWHHWKP	A2402	0.0001	0.836892	11.2	0.01	0.27	rs2822786	0.341
ENSG00000180988	OR52N2	FFTFFTHRF	FFTFFTRRF	A2402	0.004	0.45509	42.7	0.09	0.26	rs8181512	0.4632
ENSG00000204520	MICA	RYLESGVVL	RYLKSGVVL	A2402	0.004	0.488144	128.2	0.25	0.26	rs1051794	0.6859
ENSG00000160299	PCNT	TYQEDLILL	TYQEDLTLL	A2402	0.002	0.560475	87.5	0.17	0.26	rs2249060	0.1272
ENSG00000172769	OR5B3	VYVVSFNIF	IYVVSFNIF	A2402	0.0006	0.676863	20.9	0.03	0.26	rs11229410	0.3628
ENSG00000163827	LRRC2	TYIQLFQEM	TYIQLFQAM	A2402	0.002	0.619841	37.8	0.08	0.26	rs17078944	0.3718
ENSG00000151835	SACS	HYMAQTSTF	HYMVQTSTF	A2402	0.0003	0.737101	12	0.01	0.26	rs17078605	0.2783
ENSG00000095110	NXPE1	IYLLRDSTL	IYLLGDSTL	A2402	0.003	0.521761	140.7	0.3	0.26	rs10891692	0.337
ENSG00000089041	P2RX7	SYFGLATVF	SYFGLAAVF	A2402	0.004	0.472007	26.6	0.05	0.26	rs1718119	0.3827
ENSG00000172772	OR10W1	QFISLVYTL	RFISLVYTL	A2402	0.004	0.457131	72.2	0.15	0.26	rs10792156	0.3787
ENSG00000083457	ITGAE	RYKHHGAVF	QYKHHGAVF	A2402	0.002	0.624766	151.2	0.3	0.26	rs2272606	0.2485
ENSG00000167363	FN3K	EWQGDWPTF	EWQDDWPTF	A2402	0.005	0.432468	119.8	0.25	0.26	rs573054080	0.2038
ENSG00000196476	C20orf96	RFREIIDQF	RFREFIDQF	A2402	0.005	0.409393	79.7	0.17	0.26	rs3827147	0.3738
ENSG00000152291	TGOLN2	SFLPVLTEW	SFFPVLTEW	A2402	0.005	0.425679	117.3	0.25	0.26	rs3637	0.3817
ENSG00000204520	MICA	RYLESGVVL	RYLESSVVL	A2402	0.004	0.488144	128.2	0.25	0.26	rs1131896	0.7177
ENSG00000149633	KIAA1755	AFQAKLTHF	AFQAELTHF	A2402	0.004	0.465344	248.3	0.5	0.26	rs760998	0.2982
ENSG00000075290	WNT8B	VYISLFTCV	VYICLFTCV	A2402	0.004	0.452784	83.5	0.17	0.26	rs3793771	0.2008
ENSG00000172365	OR5B2	VFTSSFNIF	VFMSSFNIF	A2402	0.003	0.538195	54.4	0.12	0.25	rs4298923	0.4394
ENSG00000188906	LRRK2	NYMTQYFKL	NYMSQYFKL	A2402	0.0002	0.772252	18.8	0.03	0.25	rs11564148	0.3171
ENSG00000117834	SLC5A9	MYMSVLSLI	VYMSVLSLI	A2402	0.0006	0.684606	5.7	0.01	0.25	rs212989	0.161
ENSG00000156194	PPEF2	SYTGPSLSF	SYTGPRLSF	A2402	0.004	0.458329	50.4	0.12	0.25	rs28436183	0.1571
ENSG00000241484	ARHGAP8	YYEKIFSTL	YYEKIFSTP	A2402	0.0003	0.767519	36.7	0.07	0.25	rs2071762	0.1759
ENSG00000166884	OR4D6	IYCRPFTTL	IYCRPFMTL	A2402	0.0004	0.725504	61.7	0.12	0.25	rs1453541	0.2972
ENSG00000188738	FSIP2	LYAFSHNVL	LYAFSHNML	A2402	0.003	0.527451	198.9	0.4	0.25	rs13003744	0.3658
ENSG00000127515	OR7A10	SYSKIVSSL	SYSKIVSSI	A2402	0.001	0.633129	96	0.2	0.25	rs11880955	0.1551
ENSG00000185567	AHNAK2	TFHEKTSTF	TFHEKTSAF	A2402	0.004	0.472438	141	0.3	0.25	rs4465542	0.4662
ENSG00000080573	COL5A3	RYLPDCDYL	RYLPDCDNL	A2402	0.0002	0.80009	202.2	0.4	0.25	rs62104337	0.1849
ENSG00000236320	SLFN14	GYPIKVHKF	GYPIKVHEF	A2402	0.0006	0.675636	117.5	0.25	0.25	rs321612	0.4195
ENSG00000086205	FOLH1	KFLHNFTQI	KFLYNFTQI	A2402	0.003	0.520013	97.7	0.2	0.25	rs202676	0.2256
ENSG00000156966	B3GNT7	IYCPHIPFI	IYCPHVPFI	A2402	0.0006	0.684373	103.8	0.2	0.25	rs2290130	0.2833
ENSG00000075275	CELSR1	RFDAIHEEF	RFDTIHEEF	A2402	0.004	0.443475	116.6	0.25	0.25	rs6007897	0.161
ENSG00000054392	HHAT	YYTNFSLEL	YYTSFSLEL	A2402	0.001	0.632587	68.2	0.15	0.25	rs2294851	0.1292
ENSG00000230301	OR5H6	YYGPLTFKY	YYGPLAFKY	A2402	0.002	0.570689	209.6	0.4	0.25	rs9853906	0.3101
ENSG00000010282	HHATL	LWMQKLAEW	LWVQKLAEW	A2402	0.004	0.466977	51	0.12	0.25	rs11079	0.4076
ENSG00000162594	IL23R	YWQPWSSLF	YWQPWSSPF	A2402	0.003	0.520268	10.9	0.01	0.25	rs7530511	0.1431
ENSG00000230301	OR5H6	RYVAICKAL	RYVAICKPL	A2402	0.002	0.561453	317	0.5	0.25	rs9289564	0.3091
ENSG00000255713	OR4D2	RFLFIMFLF	RFLFLMFLF	A2402	0.002	0.566439	45.3	0.09	0.25	rs60994383	0.2147
ENSG00000130383	FUT5	SYFHWREML	SYFHWRETL	A2402	0.003	0.526769	70.4	0.15	0.25	rs4807054	0.3837
ENSG00000248405	PRR5-ARHGAP8	YYEKIFSTL	YYEKIFSTP	A2402	0.0003	0.767519	36.7	0.07	0.25	rs2071762	0.1759
ENSG00000090520	DNAJB11	LYTNVTVSL	LYTNVTISL	A2402	0.002	0.595344	198.4	0.4	0.25	rs8147	0.1859
ENSG00000204525	HLA-C	RYFSTSVSW	RYFSTSVSR	A2402	0.002	0.559092	24	0.04	0.25	rs281860333	0.1352
ENSG00000152213	ARL11	RFQDHCWEL	RFQDHRWEL	A2402	0.002	0.597316	122.1	0.25	0.25	rs3803185	0.504
ENSG00000128322	IGLL1	FYPGILTVI	FYPGILTVT	A2402	0.005	0.431221	100	0.2	0.24	rs73157031	0.1203
ENSG00000198758	EPS8L3	CFQKIKHSF	CFQKIKYSF	A2402	0.005	0.411518	73.8	0.15	0.24	rs3818562	0.5288
ENSG00000242180	OR51B5	AYFTHSLSF	AYFIHSLSF	A2402	0.002	0.596638	14.9	0.01	0.24	rs11036912	0.4404
ENSG00000127329	PTPRB	IYNFKIISL	IYNFRIISL	A2402	0.003	0.514289	100.6	0.2	0.24	rs2252784	0.4085
ENSG00000086548	CEACAM6	LYGPDVPTI	LYGPDGPTI	A2402	0.003	0.544872	76	0.15	0.24	rs11548735	0.4056
ENSG00000178201	VN1R1	VWASGFMVF	VWASGSMVF	A2402	0.004	0.462409	11.3	0.01	0.24	rs28649880	0.2793
ENSG00000183671	GPR1	LYVLISKKF	LYVLVSKKF	A2402	0.002	0.619367	94.8	0.2	0.24	rs3732083	0.5169
ENSG00000204520	MICA	RYLESSVVL	RYLESGVVL	A2402	0.002	0.565871	83.7	0.17	0.24	rs1131896	0.2823
ENSG00000122592	HOXA7	KYTAGASLF	KYTAGTSLF	A2402	0.0004	0.717303	27.1	0.05	0.24	rs2301721	0.17
ENSG00000167633	KIR3DL1	HYHHRFNNF	HYRHRFNNF	A2402	0.0001	0.84794	36.3	0.07	0.24	rs144994606	0.2247
ENSG00000072840	EVC	RFQRQQWKL	RFRRQQWKL	A2402	0.004	0.439976	75.6	0.15	0.24	rs1383180	0.3996
ENSG00000153064	BANK1	LYHLENFSF	LYRLENFSF	A2402	0.004	0.451856	18.2	0.03	0.24	rs10516487	0.2972
ENSG00000238243	OR2W3	MFLMLFYNI	KFLMLFYNI	A2402	0.005	0.415544	209.9	0.4	0.24	rs11204545	0.335
ENSG00000155249	OR4K1	FYIWPFRRL	FYIWPFSRL	A2402	0.002	0.578976	53.9	0.12	0.24	rs34608158	0.3032
ENSG00000168928	CTRB2	VYARVAKLI	VYARVTKLI	A2402	0.002	0.564315	42.7	0.09	0.24	rs4737	0.171
ENSG00000188921	HACD4	IFANMTVRF	IFTNMTVRF	A2402	0.004	0.481627	14.9	0.01	0.24	rs2298260	0.2883
ENSG00000140678	ITGAX	LYGEQGHRW	LYGEQGHPW	A2402	0.0006	0.695382	172	0.4	0.24	rs2230429	0.339
ENSG00000221882	OR3A2	FYCDVPQLF	FYCDLPQLF	A2402	0.0001	0.885332	23.8	0.04	0.24	rs9901356	0.1431
ENSG00000204520	MICA	RYLESSVVL	RYLESSIVL	A2402	0.002	0.565871	83.7	0.17	0.24	rs41549718	0.995
ENSG00000118655	DCLRE1B	RYLQVSKQW	RHLQVSKQW	A2402	0.0006	0.692525	83	0.17	0.24	rs11552449	0.1909
ENSG00000196187	TMEM63A	IYLFFTVGF	IYLFLTVGF	A2402	0.003	0.494446	44.2	0.09	0.24	rs45492299	0.162
ENSG00000236032	OR5H14	SYTDSSINF	SCTDSSINF	A2402	0.002	0.61829	156	0.3	0.24	rs4857076	0.4652
ENSG00000164048	ZNF589	RFGECALAF	TFGECALAF	A2402	0.005	0.412021	55.6	0.12	0.24	rs11718329	0.2913
ENSG00000183977	PP2D1	EYTAIEDLF	EYAAIEDLF	A2402	0.003	0.514812	248	0.5	0.24	rs4103004	0.3559
ENSG00000174227	PIGG	TYVETPAVL	TYVEIPAVL	A2402	0.003	0.49179	305.6	0.5	0.24	rs34623004	0.1262
ENSG00000176834	VSIG10	LYYSPVFCW	LHYSPVFCW	A2402	0.005	0.430565	33.2	0.06	0.24	rs7307331	0.2813
ENSG00000150768	DLAT	YYLSINVNM	YYLSIDVNM	A2402	0.003	0.496385	264.8	0.5	0.23	rs10891314	0.326
ENSG00000079691	LRRC16A	SYLEIHGVI	SYLEIHGVV	A2402	0.005	0.429632	82.6	0.17	0.23	rs9358856	0.1511
ENSG00000151779	NBAS	IYHPGHRLL	VYHPGHRLL	A2402	0.003	0.527219	224	0.4	0.23	rs13029846	0.3121
ENSG00000150990	DHX37	EYASCTPQF	EYAGCTPQF	A2402	0.0003	0.735873	102.8	0.2	0.23	rs4516060	0.4006
ENSG00000154262	ABCA6	IFVTIIITF	IFITIIITF	A2402	0.005	0.410599	251.5	0.5	0.23	rs4968839	0.2893
ENSG00000070061	IKBKAP	VFLENVETF	VFLGNVETF	A2402	0.0008	0.655389	16.9	0.02	0.23	rs2230792	0.1998
ENSG00000090402	SI	QYLQISTRL	QYLQISARL	A2402	0.002	0.59082	171.5	0.4	0.23	rs9283633	0.3688
ENSG00000186638	KIF24	TYLKVLEHM	TYLKVLEHV	A2402	0.0006	0.696001	101.5	0.2	0.23	rs10972048	0.3777
ENSG00000187240	DYNC2H1	RYMTFLHVY	QYMTFLHVY	A2402	0.001	0.635078	57.3	0.12	0.23	rs589623	0.1928
ENSG00000176231	OR10H4	TYAVFTPFL	TYTVFTPFL	A2402	0.005	0.438854	76.5	0.15	0.23	rs11880184	0.2644
ENSG00000158683	PKD1L1	TFPGLLFHF	AFPGLLFHF	A2402	0.004	0.471216	19.5	0.03	0.23	rs13231277	0.1153
ENSG00000169994	MYO7B	RFMKYLVNF	RFMKYLLNF	A2402	0.001	0.638182	10.2	0.01	0.23	rs61744148	0.1551
ENSG00000183091	NEB	CYKRDWYDL	CYKRDWHDL	A2402	0.004	0.481011	77.4	0.15	0.23	rs6711382	0.1183
ENSG00000103423	DNAJA3	PYRKIFGEF	PHRKIFGEF	A2402	0.004	0.460902	217	0.4	0.23	rs1139652	0.2614
ENSG00000242550	SERPINB10	YYKSCDLSL	YYKSRDLSL	A2402	0.004	0.461986	143.6	0.3	0.23	rs963075	0.2942
ENSG00000257127	CLLU1	MFNKCSFHF	MFNKCSFHS	A2402	0.002	0.57143	28.3	0.05	0.23	rs12580153	0.2793
ENSG00000177946	CENPBD1	MYTEMLKSI	MYIEMLKSI	A2402	0.003	0.537461	168	0.4	0.23	rs4785755	0.2584
ENSG00000173805	HAP1	MYGAETEKF	MYGAETEKL	A2402	0.0007	0.665022	22.9	0.04	0.23	rs35612698	0.4016
ENSG00000204520	MICA	RYLKSGVVL	RYLESGVVL	A2402	0.003	0.505227	120.4	0.25	0.23	rs1051794	0.3141
ENSG00000054219	LY75	TYRNKSLMW	TYRNNSLMW	A2402	0.003	0.517693	191.3	0.4	0.22	rs12692566	0.1958
ENSG00000125872	LRRN4	SYNQLAALL	SYNQLAALP	A2402	0.003	0.54758	88.9	0.17	0.22	rs6107751	0.173
ENSG00000146839	ZAN	IYTIVNIKI	IYSIVNIKI	A2402	0.005	0.437329	146.3	0.3	0.22	rs539445	0.3419
ENSG00000183569	SERHL2	SFLQRTHML	SFLQCTHML	A2402	0.005	0.412146	204.1	0.4	0.22	rs137055	0.1004
ENSG00000203756	TMEM244	TYFVCGLFF	TYFVCGLLF	A2402	0.005	0.437266	139.3	0.3	0.22	rs4629709	0.2256
ENSG00000132972	RNF17	KYEEKQWEI	KYEEEQWEI	A2402	0.002	0.570032	151.8	0.3	0.22	rs9507425	0.2903
ENSG00000068650	ATP11A	KYMWQSEPF	KYVWQSEPF	A2402	0.003	0.52541	10	0.01	0.22	rs368865	0.2555
ENSG00000181143	MUC16	SYPSSLTLF	SYPSSLTPF	A2402	0.0006	0.682581	12.2	0.01	0.22	rs72486387	0.1312
ENSG00000167769	ACER1	VYFHMTLSF	MYFHMTLSF	A2402	0.0006	0.676229	8.7	0.01	0.22	rs72981971	0.1332
ENSG00000042832	TG	PYMPQCDAF	PYVPQCDAF	A2402	0.001	0.641896	150.3	0.3	0.22	rs853326	0.4543
ENSG00000205754	SLCO1B7	SYIASLTCI	SYIASLTYI	A2402	0.003	0.52405	26.9	0.05	0.22	rs11045681	0.1869
ENSG00000243480	AMY2A	KYGAKLGTI	KYGAKLGTV	A2402	0.003	0.542415	111.2	0.25	0.22	rs61814453	0.1551
ENSG00000164309	CMYA5	SYSLISEKL	SYSLIGEKL	A2402	0.002	0.609591	148.4	0.3	0.22	rs62621912	0.1451
ENSG00000176194	CIDEA	KWMPGSQHF	KWMPGSQHV	A2402	0.002	0.615188	34.2	0.07	0.22	rs11545881	0.3678
ENSG00000134538	SLCO1B1	SYMWIYAFM	SYMWIYVFM	A2402	0.003	0.547061	15.7	0.02	0.22	rs4149056	0.161
ENSG00000164070	HSPA4L	AYQVLVCAF	AYQVSVCAF	A2402	0.005	0.438682	119.8	0.25	0.22	rs1380154	0.3141
ENSG00000183091	NEB	KYRQHPDTI	KYRQHPDTV	A2402	0.004	0.476868	259.3	0.5	0.22	rs34577613	0.1223
ENSG00000158865	SLC5A11	LYLAIAGLL	LYLAIVGLL	A2402	0.005	0.421116	137.7	0.3	0.22	rs11074656	0.3787
ENSG00000159423	ALDH4A1	KYKETLQLI	KYKETLQLV	A2402	0.0008	0.663391	14.3	0.01	0.22	rs2230709	0.1392
ENSG00000181518	OR8D4	FYTTVILML	FYTTVIPML	A2402	0.002	0.556462	264.6	0.5	0.22	rs7942047	0.1958
ENSG00000198246	SLC29A3	IYPAICTNI	IYPAVCTNI	A2402	0.002	0.592336	36.1	0.07	0.22	rs2487068	0.1392
ENSG00000248672	LY75-CD302	TYRNKSLMW	TYRNNSLMW	A2402	0.003	0.517693	191.3	0.4	0.22	rs12692566	0.1958
ENSG00000134538	SLCO1B1	IYAFMGNML	IYVFMGNML	A2402	0.003	0.523849	80.8	0.17	0.22	rs4149056	0.161
ENSG00000186628	FSD2	TFSCQLHKF	TFSCQLHEF	A2402	0.002	0.572694	148	0.3	0.22	rs1108134	0.16
ENSG00000181518	OR8D4	TYIDELLIL	TYIDELLIF	A2402	0.003	0.520697	122.8	0.25	0.22	rs10790610	0.3141
ENSG00000186306	OR10T2	AYATQLFFF	ACATQLFFF	A2402	0.0005	0.711454	11.6	0.01	0.21	rs61818749	0.1113
ENSG00000221836	OR2A5	RYMAVCHPL	RYMAICHPL	A2402	0.003	0.536852	12.3	0.01	0.21	rs2961144	0.2903
ENSG00000176787	OR52E2	LFSFMTHCF	LFSFMTHRF	A2402	0.005	0.427631	22.6	0.04	0.21	rs2500052	0.5089
ENSG00000137809	ITGA11	VYELRQNLF	VYELRQNRF	A2402	0.0008	0.655795	152.4	0.3	0.21	rs7168069	0.1561
ENSG00000205495	OR52J3	HYATILTSL	HYATILTSQ	A2402	0.002	0.568056	164.4	0.4	0.21	rs2500018	0.508
ENSG00000277481	PKD1L3	QYQPNCTHF	QYQPNCTQF	A2402	0.0002	0.80311	53.3	0.12	0.21	rs1559401	0.2217
ENSG00000174837	ADGRE1	KQISMWTKF	KQISTWTKF	A2402	0.005	0.435682	85.6	0.17	0.21	rs466876	0.1948
ENSG00000175003	SLC22A1	IYPMAMSNL	IYPMAVSNL	A2402	0.002	0.557844	73.2	0.15	0.21	rs628031	0.4135
ENSG00000215262	KCNU1	RFLRNFPQI	RFLWNFPQI	A2402	0.003	0.523163	29.3	0.06	0.21	rs28608091	0.4006
ENSG00000198874	TYW1	NYNRFQELI	DYNRFQELI	A2402	0.002	0.55044	138.3	0.3	0.21	rs139935023	0.2366
ENSG00000088827	SIGLEC1	KYAPKGVKI	KYAPRGVKI	A2402	0.002	0.593402	108.1	0.25	0.21	rs625372	0.3698
ENSG00000155657	TTN	IYSLTVENL	IYSLTVENP	A2402	0.002	0.562114	92.7	0.2	0.21	rs16866406	0.1392
ENSG00000101307	SIRPB1	IYICWKQKV	IYICWKQKA	A2402	0.005	0.419443	156.2	0.3	0.21	rs62623705	0.1352
ENSG00000197376	OR8S1	SYTHIISTI	SYTRIISTI	A2402	0.0009	0.651147	44.7	0.09	0.21	rs61941963	0.2018
ENSG00000141934	PLPP2	MYCMVFLVL	MYCMVFLAL	A2402	0.0008	0.662565	168.6	0.4	0.21	rs1138439	0.4602
ENSG00000283186	TTN	IYSLTVENL	IYSLTVENP	A2402	0.002	0.562114	92.7	0.2	0.21	rs16866406	0.1392
ENSG00000116991	SIPA1L2	KYVIGWKKL	KYVIGWKKS	A2402	0.001	0.640756	284.8	0.5	0.21	rs1547742	0.0994
ENSG00000062370	ZNF112	LYLQGHPKI	LHLQGHPKI	A2402	0.002	0.559414	101.5	0.2	0.21	rs2722722	0.3907
ENSG00000204740	MALRD1	HYIFIKSLF	HYIFINSLF	A2402	0.002	0.596962	16.1	0.02	0.21	rs1609746	0.4095
ENSG00000188171	ZNF626	KYIECGNAF	KYIECGKAF	A2402	0.0001	0.827079	41.3	0.09	0.21	rs73002662	0.1083
ENSG00000186113	OR5D14	YFSCMMLYF	YFSCMMQYF	A2402	0.004	0.4813	217.6	0.4	0.21	rs76383258	0.1024
ENSG00000163785	RYK	HYALSFNLL	HYALSFSLL	A2402	0.0006	0.692101	34.9	0.07	0.21	rs1131262	0.1203
ENSG00000205328	OR6C65	SYTLILKTI	SYTLILKAI	A2402	0.003	0.547261	79.5	0.17	0.21	rs7971073	0.159
ENSG00000181381	DDX60L	KFQNANLSF	KFQNADLSF	A2402	0.005	0.403407	44	0.09	0.21	rs13110927	0.502
ENSG00000168685	IL7R	VYREGANDF	IYREGANDF	A2402	0.003	0.516154	304.3	0.5	0.21	rs1494555	0.2962
ENSG00000107736	CDH23	IYAVVSYQL	IYAVVTYQL	A2402	0.001	0.636115	16.7	0.02	0.21	rs11592462	0.499
ENSG00000185271	KLHL33	TYNPGLNVW	TYNPELNVW	A2402	0.0003	0.742683	89.2	0.17	0.21	rs1953225	0.2097
ENSG00000085982	USP40	FYCLPVEKI	FYRLPVEKI	A2402	0.004	0.473756	256.6	0.5	0.21	rs1048603	0.3618
ENSG00000204740	MALRD1	HYIFINSLF	HYIFIKSLF	A2402	0.002	0.618532	11.5	0.01	0.2	rs1609746	0.5905
ENSG00000237452	BHMG1	EYLNQAAFF	EYLTQAAFF	A2402	0.0006	0.684403	141.2	0.3	0.2	rs725660	0.328
ENSG00000270629	NBPF14	CYSTQSMYF	CYSTPSMYF	A2402	0.002	0.581082	55.5	0.12	0.2	rs74698828	0.1163
ENSG00000101442	ACTR5	RYPKDVQEM	RYPKDIQEM	A2402	0.002	0.60538	222.1	0.4	0.2	rs2245231	0.4245
ENSG00000055483	USP36	PYLDIALEI	PYLDVALEI	A2402	0.003	0.496456	130.4	0.25	0.2	rs3744793	0.4115
ENSG00000114771	AADAC	KFVNWSSLL	KFINWSSLL	A2402	0.004	0.466261	222.9	0.4	0.2	rs1803155	0.2326
ENSG00000099194	SCD	YYKPGLLLM	YYKPGLLMM	A2402	0.004	0.472469	100	0.2	0.2	rs2234970	0.4245
ENSG00000143595	AQP10	TYVLYYDAL	TYVLYHDAL	A2402	0.004	0.460472	145	0.3	0.2	rs6685323	0.3181
ENSG00000147459	DOCK5	RFAEVLTRF	QFAEVLTRF	A2402	0.002	0.610069	19.6	0.03	0.2	rs2271111	0.3698
ENSG00000065882	TBC1D1	HWQSICYVF	HRQSICYVF	A2402	0.003	0.491605	11.9	0.01	0.2	rs35859249	0.1004
ENSG00000196689	TRPV1	RFMFVYVVF	RFMFVYIVF	A2402	0.005	0.418628	31.3	0.06	0.2	rs8065080	0.4085
ENSG00000150540	HNMT	KYKELVAKI	KYKELVAKT	A2402	0.0009	0.649367	59.8	0.12	0.2	rs11558538	0.1044
ENSG00000147459	DOCK5	VFLRAINRF	VFLRAINQF	A2402	0.001	0.64195	25.1	0.04	0.2	rs2271111	0.3698
ENSG00000125166	GOT2	YYDPKTCSF	YYDPKTCGF	A2402	0.0004	0.718081	119.3	0.25	0.2	rs11076256	0.0855
ENSG00000094661	OR1I1	SYGTIFAVY	SSGTIFAVY	A2402	0.004	0.486642	305.6	0.5	0.2	rs8105737	0.341
ENSG00000156218	ADAMTSL3	QYQGHYYEW	QYQGRYYEW	A2402	0.0004	0.715652	11.3	0.01	0.2	rs4483821	0.5258
ENSG00000120262	CCDC170	QYFSFREKI	QYSSFREKI	A2402	0.004	0.445225	91.8	0.2	0.2	rs953767	0.1243
ENSG00000188738	FSIP2	IFQRQVNLI	IFQHQVNLI	A2402	0.005	0.41965	165.2	0.4	0.2	rs1862066	0.4901
ENSG00000173567	ADGRF3	TYACDLQSL	TYTCDLQSL	A2402	0.001	0.640667	221.5	0.4	0.2	rs2052937	0.3062
ENSG00000196689	TRPV1	VYVVFLFGF	VYIVFLFGF	A2402	0.002	0.556407	201.8	0.4	0.2	rs8065080	0.4085
ENSG00000197446	CYP2F1	LYNIFPSLL	LYDIFPSLL	A2402	0.004	0.468182	86.6	0.17	0.2	rs80319612	0.3091
ENSG00000278023	RDM1	NYYFGFNGW	NYYFGFNGC	A2402	0.003	0.500403	67.5	0.15	0.2	rs2251660	0.1451
ENSG00000137674	MMP20	VFLIMALKF	VFLIMALTF	A2402	0.005	0.406433	158.1	0.3	0.2	rs2245803	0.3738
ENSG00000156218	ADAMTSL3	QYQGRYYEW	QYQGHYYEW	A2402	0.0004	0.712661	13.7	0.01	0.2	rs4483821	0.4742
ENSG00000198965	OR10R2	SYFCILRTI	SYLCILRTI	A2402	0.003	0.525691	50.4	0.12	0.2	rs1418843	0.4573
ENSG00000156218	ADAMTSL3	RYYEWLPRY	HYYEWLPRY	A2402	0.003	0.534817	229.5	0.4	0.2	rs4483821	0.4742
ENSG00000088766	CRLS1	TYADLIPVL	TYADLIPVP	A2402	0.002	0.60025	179.9	0.4	0.19	rs41282950	0.1292
ENSG00000255298	OR8G5	FYAIVVPML	FYTIVVPML	A2402	0.004	0.457222	185.6	0.4	0.19	rs2512166	0.1441
ENSG00000136492	BRIP1	KYSTSPYLL	KYSTPPYLL	A2402	0.0005	0.711749	21.3	0.04	0.19	rs4986764	0.4384
ENSG00000147459	DOCK5	VFLRAINQF	VFLRAINRF	A2402	0.002	0.597353	24.3	0.04	0.19	rs2271111	0.6302	in MS
ENSG00000146839	ZAN	SYHSVGERW	SYHPVGERW	A2402	0.002	0.578381	73.9	0.15	0.19	rs314298	0.5805
ENSG00000107736	CDH23	IYAVVTYQL	IYAVVSYQL	A2402	0.0007	0.669533	13.5	0.01	0.19	rs11592462	0.501
ENSG00000147459	DOCK5	QFAEVLTRF	RFAEVLTRF	A2402	0.003	0.49367	89.8	0.2	0.19	rs2271111	0.6302
ENSG00000170289	CNGB3	AYNWNCCFI	AYNWNCWFI	A2402	0.002	0.576565	162.4	0.4	0.19	rs6471482	0.1392
ENSG00000152926	ZNF117	QYNKYVEVF	QCNKYVEVF	A2402	0.0003	0.744171	31.2	0.06	0.19	rs3807069	0.4016
ENSG00000186204	CYP4F12	TYSQGFTIW	TYSQGFTVW	A2402	0.003	0.542969	40.4	0.08	0.19	rs609290	0.1849
[truncated: 3,108 more rows]
